# Supplementary material for: Salicylic acid biosynthesis is enhanced and contributes to increased biotrophic pathogen resistance in Arabidopsis hybrids
Source: Nat Commun. 2015 Jun 12;6:7309. doi: 10.1038/ncomms8309 (PMC4490401; doi:10.1038/ncomms8309)
Supplement: Supplementary Dataset 1 — Summary of the selected genes included in Figure 2 [file ncomms8309-s2.xls]

## Sheet: Genes depicted in Fig.2a
Above high-parent and Below low-parent in 1dpi	Above high-parent and Below low-parent in 2dpi	Above high-parent and Below low-parent in 3dpi
(1380 genes)	(502 genes)	(1312 genes)
AT1G01060	AT1G01060	AT1G01080
AT1G01120	AT1G01080	AT1G01300
AT1G01250	AT1G02816	AT1G01610
AT1G01430	AT1G02820	AT1G02205
AT1G01520	AT1G03550	AT1G02220
AT1G01540	AT1G03820	AT1G02390
AT1G01680	AT1G04250	AT1G02770
AT1G01790	AT1G04350	AT1G02816
AT1G01830	AT1G05135	AT1G03200
AT1G02270	AT1G06160	AT1G03230
AT1G02450	AT1G07750	AT1G03550
AT1G02460	AT1G09910	AT1G03630
AT1G02770	AT1G10370	AT1G03790
AT1G02820	AT1G10760	AT1G03820
AT1G03130	AT1G11210	AT1G04350
AT1G03550	AT1G12550	AT1G04420
AT1G03660	AT1G13110	AT1G04680
AT1G03770	AT1G14120	AT1G04780
AT1G03850	AT1G17050	AT1G05190
AT1G04240	AT1G17190	AT1G05340
AT1G04250	AT1G17480	AT1G05620
AT1G04350	AT1G17665	AT1G05680
AT1G04500	AT1G19370	AT1G06160
AT1G04770	AT1G19640	AT1G06620
AT1G04990	AT1G19670	AT1G06950
AT1G05000	AT1G21050	AT1G07070
AT1G05880	AT1G21680	AT1G07320
AT1G06040	AT1G21830	AT1G07400
AT1G06430	AT1G22550	AT1G07430
AT1G06760	AT1G23740	AT1G07610
AT1G07010	AT1G23800	AT1G07700
AT1G07040	AT1G27020	AT1G07750
AT1G07180	AT1G28050	AT1G07870
AT1G07720	AT1G28400	AT1G08050
AT1G07750	AT1G29670	AT1G08520
AT1G07780	AT1G30530	AT1G08660
AT1G07900	AT1G31600	AT1G08890
AT1G08200	AT1G31690	AT1G08920
AT1G08890	AT1G32520	AT1G08980
AT1G09180	AT1G32860	AT1G09176
AT1G09310	AT1G32990	AT1G09180
AT1G09560	AT1G35115	AT1G09250
AT1G09932	AT1G35320	AT1G09350
AT1G10110	AT1G35560	AT1G09490
AT1G10160	AT1G35710	AT1G09740
AT1G10200	AT1G44000	AT1G09750
AT1G10360	AT1G44350	AT1G09910
AT1G10370	AT1G48350	AT1G10110
AT1G10960	AT1G48745	AT1G10200
AT1G11150	AT1G49230	AT1G10500
AT1G11210	AT1G50460	AT1G10522
AT1G11280	AT1G51780	AT1G10760
AT1G11410	AT1G52000	AT1G10770
AT1G11440	AT1G52030	AT1G10930
AT1G11530	AT1G52260	AT1G11180
AT1G11720	AT1G52290	AT1G11190
AT1G11790	AT1G52347	AT1G11210
AT1G11820	AT1G52410	AT1G11220
AT1G11840	AT1G52565	AT1G11350
AT1G12110	AT1G53035	AT1G11530
AT1G12380	AT1G53830	AT1G11925
AT1G12820	AT1G54010	AT1G12090
AT1G13080	AT1G54020	AT1G12550
AT1G13110	AT1G54030	AT1G12640
AT1G13270	AT1G55490	AT1G12770
AT1G13310	AT1G55790	AT1G13110
AT1G13340	AT1G56300	AT1G13270
AT1G13650	AT1G58280	AT1G13410
AT1G13970	AT1G58290	AT1G13520
AT1G14130	AT1G60270	AT1G13990
AT1G14170	AT1G60600	AT1G14030
AT1G14250	AT1G61190	AT1G14130
AT1G14280	AT1G61610	AT1G14520
AT1G15180	AT1G62000	AT1G16350
AT1G15290	AT1G62250	AT1G16445
AT1G15410	AT1G63540	AT1G17030
AT1G15550	AT1G64170	AT1G17050
AT1G16080	AT1G64200	AT1G17170
AT1G16400	AT1G64210	AT1G17190
AT1G16720	AT1G64500	AT1G17380
AT1G16730	AT1G66100	AT1G17420
AT1G16900	AT1G66280	AT1G17550
AT1G17050	AT1G66730	AT1G17710
AT1G17190	AT1G66760	AT1G17890
AT1G17200	AT1G66960	AT1G18485
AT1G17360	AT1G66990	AT1G18620
AT1G17450	AT1G68050	AT1G18730
AT1G17460	AT1G68890	AT1G19150
AT1G17615	AT1G69530	AT1G19200
AT1G17745	AT1G70250	AT1G19370
AT1G18060	AT1G70290	AT1G19670
AT1G18360	AT1G70640	AT1G19850
AT1G18460	AT1G70660	AT1G20030
AT1G18570	AT1G70700	AT1G20190
AT1G18590	AT1G72125	AT1G21120
AT1G19270	AT1G72130	AT1G21130
AT1G19370	AT1G72450	AT1G21410
AT1G19450	AT1G72930	AT1G21600
AT1G19570	AT1G73325	AT1G21680
AT1G19970	AT1G74950	AT1G22400
AT1G20630	AT1G75040	AT1G22430
AT1G20650	AT1G75300	AT1G22550
AT1G20693	AT1G77145	AT1G22930
AT1G20696	AT1G79440	AT1G23090
AT1G20840	AT1G79520	AT1G23440
AT1G21065	AT2G04110	AT1G23560
AT1G21130	AT2G04290	AT1G23800
AT1G21240	AT2G05540	AT1G23840
AT1G21310	AT2G05914	AT1G23960
AT1G21440	AT2G06255	AT1G24070
AT1G21460	AT2G06490	AT1G25230
AT1G21525	AT2G06950	AT1G25320
AT1G21670	AT2G10410	AT1G25430
AT1G21680	AT2G11270	AT1G26230
AT1G21740	AT2G11280	AT1G26380
AT1G22160	AT2G12490	AT1G26920
AT1G22400	AT2G13970	AT1G26930
AT1G22530	AT2G15020	AT1G27020
AT1G22570	AT2G15090	AT1G27400
AT1G22990	AT2G15960	AT1G27460
AT1G23120	AT2G16676	AT1G27540
AT1G23740	AT2G16680	AT1G27630
AT1G23800	AT2G16700	AT1G28130
AT1G23850	AT2G17740	AT1G28340
AT1G24148	AT2G17840	AT1G28480
AT1G24470	AT2G19190	AT1G28650
AT1G24580	AT2G19450	AT1G28660
AT1G25098	AT2G19930	AT1G29070
AT1G25550	AT2G20910	AT1G29195
AT1G26210	AT2G21130	AT1G29230
AT1G26390	AT2G21320	AT1G29600
AT1G26400	AT2G21660	AT1G30040
AT1G26761	AT2G21850	AT1G30220
AT1G27100	AT2G22240	AT1G30530
AT1G27360	AT2G22330	AT1G30820
AT1G27370	AT2G22450	AT1G30835
AT1G27450	AT2G23000	AT1G31820
AT1G27540	AT2G23180	AT1G32080
AT1G27630	AT2G23420	AT1G32380
AT1G27950	AT2G25450	AT1G32450
AT1G28570	AT2G25730	AT1G32990
AT1G29290	AT2G25930	AT1G33770
AT1G29540	AT2G25964	AT1G33950
AT1G29640	AT2G26400	AT1G33960
AT1G29700	AT2G27190	AT1G34060
AT1G29720	AT2G27830	AT1G34160
AT1G30040	AT2G28930	AT1G34340
AT1G30100	AT2G29120	AT1G34844
AT1G30120	AT2G29160	AT1G35112
AT1G30270	AT2G29340	AT1G35115
AT1G30380	AT2G29630	AT1G35140
AT1G30530	AT2G30830	AT1G35560
AT1G30620	AT2G32130	AT1G35680
AT1G30814	AT2G32280	AT1G35710
AT1G31550	AT2G32540	AT1G35910
AT1G32520	AT2G32680	AT1G43160
AT1G32900	AT2G32795	AT1G43560
AT1G32920	AT2G33220	AT1G44180
AT1G32940	AT2G33830	AT1G44542
AT1G33730	AT2G34070	AT1G45145
AT1G33950	AT2G34560	AT1G47128
AT1G33960	AT2G34640	AT1G48330
AT1G34418	AT2G34720	AT1G48350
AT1G34670	AT2G34840	AT1G48630
AT1G35115	AT2G35860	AT1G48700
AT1G35210	AT2G36470	AT1G48745
AT1G35230	AT2G36630	AT1G49130
AT1G35560	AT2G36895	AT1G49230
AT1G35710	AT2G37040	AT1G49380
AT1G35910	AT2G37240	AT1G49650
AT1G36370	AT2G37440	AT1G49720
AT1G42550	AT2G37870	AT1G49760
AT1G43310	AT2G38140	AT1G49975
AT1G43910	AT2G38170	AT1G50020
AT1G44000	AT2G38750	AT1G50250
AT1G44130	AT2G38760	AT1G50460
AT1G44446	AT2G39030	AT1G50520
AT1G44575	AT2G39220	AT1G51140
AT1G44800	AT2G39330	AT1G51310
AT1G45010	AT2G39420	AT1G51440
AT1G47580	AT2G39450	AT1G51610
AT1G48210	AT2G40340	AT1G51940
AT1G48300	AT2G40610	AT1G52030
AT1G48700	AT2G41290	AT1G52080
AT1G48745	AT2G41800	AT1G52190
AT1G49490	AT2G42760	AT1G52290
AT1G49580	AT2G42975	AT1G52347
AT1G49660	AT2G43360	AT1G52400
AT1G49720	AT2G44230	AT1G52410
AT1G50250	AT2G44380	AT1G52450
AT1G50310	AT2G46100	AT1G52565
AT1G51402	AT2G46830	AT1G52900
AT1G51440	AT2G47240	AT1G53250
AT1G51500	AT3G01180	AT1G53560
AT1G51800	AT3G03480	AT1G53580
AT1G51890	AT3G04140	AT1G53625
AT1G52000	AT3G04260	AT1G54010
AT1G52200	AT3G04550	AT1G54030
AT1G52290	AT3G05130	AT1G54120
AT1G52347	AT3G06070	AT1G54410
AT1G52870	AT3G06125	AT1G54575
AT1G52905	AT3G09600	AT1G54890
AT1G53090	AT3G09940	AT1G55140
AT1G53100	AT3G09950	AT1G55210
AT1G53620	AT3G10020	AT1G55265
AT1G53625	AT3G10520	AT1G55490
AT1G53670	AT3G11010	AT1G55910
AT1G54050	AT3G11020	AT1G56050
AT1G55120	AT3G11420	AT1G56220
AT1G55260	AT3G11480	AT1G56300
AT1G55360	AT3G12220	AT1G56510
AT1G55480	AT3G14210	AT1G56540
AT1G55610	AT3G14810	AT1G57590
AT1G55790	AT3G15950	AT1G57650
AT1G55960	AT3G16180	AT1G58280
AT1G56300	AT3G16400	AT1G58340
AT1G56580	AT3G16450	AT1G58360
AT1G56650	AT3G16460	AT1G58848
AT1G56670	AT3G16470	AT1G59740
AT1G57560	AT3G16990	AT1G59840
AT1G57630	AT3G17070	AT1G59990
AT1G58270	AT3G17510	AT1G60600
AT1G58280	AT3G18490	AT1G60610
AT1G58290	AT3G18773	AT1G60800
AT1G58300	AT3G19260	AT1G60890
AT1G58440	AT3G20370	AT1G61190
AT1G58520	AT3G21300	AT1G61210
AT1G58848	AT3G21670	AT1G61300
AT1G60010	AT3G21890	AT1G61890
AT1G60190	AT3G22231	AT1G62370
AT1G60270	AT3G22235	AT1G62570
AT1G60510	AT3G24927	AT1G62660
AT1G60525	AT3G24982	AT1G62780
AT1G60590	AT3G25585	AT1G63440
AT1G61190	AT3G25760	AT1G63540
AT1G61260	AT3G27050	AT1G63860
AT1G61300	AT3G27160	AT1G64160
AT1G61490	AT3G27170	AT1G64200
AT1G61800	AT3G27400	AT1G64210
AT1G61890	AT3G27990	AT1G64510
AT1G62180	AT3G28220	AT1G64610
AT1G62250	AT3G28270	AT1G64940
AT1G62300	AT3G28890	AT1G65060
AT1G62430	AT3G29078	AT1G65890
AT1G62710	AT3G29080	AT1G66060
AT1G63180	AT3G29775	AT1G66090
AT1G63245	AT3G30720	AT1G66100
AT1G63360	AT3G43250	AT1G66280
AT1G63720	AT3G43270	AT1G66350
AT1G63750	AT3G43510	AT1G66570
AT1G63860	AT3G43740	AT1G66600
AT1G64065	AT3G44320	AT1G66820
AT1G64170	AT3G44400	AT1G66940
AT1G64200	AT3G44430	AT1G66960
AT1G64670	AT3G44890	AT1G66990
AT1G64770	AT3G45860	AT1G67000
AT1G64780	AT3G46385	AT1G67590
AT1G64860	AT3G46970	AT1G67700
AT1G64900	AT3G47010	AT1G68190
AT1G64970	AT3G47090	AT1G68410
AT1G64980	AT3G47290	AT1G68450
AT1G65060	AT3G47350	AT1G68570
AT1G65190	AT3G47680	AT1G68890
AT1G65370	AT3G48520	AT1G68945
AT1G65490	AT3G48640	AT1G69040
AT1G65610	AT3G48730	AT1G69200
AT1G65690	AT3G50480	AT1G69530
AT1G65860	AT3G50760	AT1G69610
AT1G65890	AT3G50930	AT1G69790
AT1G66090	AT3G51860	AT1G69890
AT1G66100	AT3G51910	AT1G70000
AT1G66190	AT3G52150	AT1G70080
AT1G66250	AT3G52370	AT1G70250
AT1G66350	AT3G52870	AT1G70280
AT1G66840	AT3G53230	AT1G70560
AT1G66860	AT3G53310	AT1G70610
AT1G66990	AT3G53420	AT1G70690
AT1G67148	AT3G53460	AT1G70700
AT1G67520	AT3G53830	AT1G71100
AT1G67635	AT3G54366	AT1G71260
AT1G67800	AT3G57950	AT1G71340
AT1G67970	AT3G59350	AT1G71720
AT1G68010	AT3G59930	AT1G71790
AT1G68200	AT3G60960	AT1G72070
AT1G68390	AT3G60980	AT1G72120
AT1G68530	AT3G61010	AT1G72416
AT1G68600	AT3G61430	AT1G72510
AT1G68670	AT3G63030	AT1G72520
AT1G68690	AT4G00955	AT1G72640
AT1G68820	AT4G01310	AT1G72770
AT1G68945	AT4G01525	AT1G72860
AT1G69420	AT4G01590	AT1G72910
AT1G69890	AT4G02330	AT1G72930
AT1G70250	AT4G03060	AT1G73010
AT1G70290	AT4G04840	AT1G73090
AT1G70530	AT4G06744	AT1G73230
AT1G70580	AT4G07825	AT1G73325
AT1G70610	AT4G08110	AT1G74070
AT1G70690	AT4G08870	AT1G74670
AT1G70940	AT4G09360	AT1G74850
AT1G71340	AT4G09680	AT1G74950
AT1G71480	AT4G10500	AT1G74970
AT1G72030	AT4G10860	AT1G75040
AT1G72125	AT4G11830	AT1G75170
AT1G72130	AT4G12730	AT1G75190
AT1G72300	AT4G13410	AT1G75300
AT1G72450	AT4G13460	AT1G76130
AT1G72500	AT4G13630	AT1G76390
AT1G72540	AT4G13810	AT1G76490
AT1G72860	AT4G13860	AT1G76570
AT1G72900	AT4G15248	AT1G76930
AT1G72910	AT4G15630	AT1G77145
AT1G72930	AT4G15765	AT1G77210
AT1G73130	AT4G15920	AT1G77460
AT1G73480	AT4G16146	AT1G77770
AT1G73590	AT4G16590	AT1G77930
AT1G73660	AT4G16845	AT1G78230
AT1G73805	AT4G16870	AT1G78260
AT1G73810	AT4G16880	AT1G78270
AT1G74070	AT4G16920	AT1G78290
AT1G74090	AT4G16950	AT1G78460
AT1G74470	AT4G16980	AT1G78570
AT1G74590	AT4G17560	AT1G78630
AT1G74840	AT4G17880	AT1G78995
AT1G74950	AT4G18440	AT1G79310
AT1G75240	AT4G19120	AT1G79460
AT1G75280	AT4G19239	AT1G79560
AT1G75300	AT4G19240	AT1G79850
AT1G75460	AT4G19410	AT1G80480
AT1G75680	AT4G20170	AT1G80640
AT1G75900	AT4G20930	AT1G80770
AT1G76100	AT4G21830	AT1G80980
AT1G76110	AT4G21840	AT2G01390
AT1G76570	AT4G22285	AT2G01610
AT1G76620	AT4G22570	AT2G01890
AT1G76670	AT4G23600	AT2G02070
AT1G77060	AT4G23990	AT2G02350
AT1G77090	AT4G24010	AT2G02360
AT1G77145	AT4G24340	AT2G02500
AT1G77280	AT4G24350	AT2G02870
AT1G77380	AT4G24570	AT2G02950
AT1G77490	AT4G25100	AT2G03420
AT1G77500	AT4G25290	AT2G03505
AT1G77810	AT4G25480	AT2G03880
AT1G78020	AT4G26530	AT2G04090
AT1G78070	AT4G26670	AT2G04110
AT1G78100	AT4G26850	AT2G04290
AT1G78410	AT4G26860	AT2G04530
AT1G78490	AT4G27520	AT2G04860
AT1G78510	AT4G28140	AT2G05910
AT1G78780	AT4G29905	AT2G05914
AT1G79450	AT4G30190	AT2G06255
AT1G79520	AT4G30350	AT2G06490
AT1G79600	AT4G30450	AT2G06950
AT1G80130	AT4G30460	AT2G07042
AT1G80450	AT4G31870	AT2G07717
AT1G80460	AT4G32208	AT2G07718
AT1G80555	AT4G32210	AT2G11280
AT1G80590	AT4G32340	AT2G12490
AT1G80610	AT4G32480	AT2G13600
AT1G80710	AT4G32770	AT2G13970
AT1G80980	AT4G33220	AT2G14080
AT2G01190	AT4G33985	AT2G15080
AT2G01818	AT4G34550	AT2G15090
AT2G02580	AT4G34630	AT2G15780
AT2G03750	AT4G34881	AT2G15890
AT2G04039	AT4G35060	AT2G15960
AT2G04070	AT4G36140	AT2G15970
AT2G04110	AT4G36950	AT2G16680
AT2G04170	AT4G37610	AT2G16870
AT2G04240	AT4G37760	AT2G17140
AT2G04290	AT4G37980	AT2G17420
AT2G04430	AT4G38320	AT2G17760
AT2G05070	AT4G38470	AT2G18300
AT2G05310	AT4G39260	AT2G18650
AT2G05380	AT5G01750	AT2G18710
AT2G05620	AT5G01900	AT2G18950
AT2G05914	AT5G02840	AT2G19572
AT2G05920	AT5G03555	AT2G19880
AT2G06255	AT5G03760	AT2G19930
AT2G06490	AT5G05060	AT2G20030
AT2G06850	AT5G05410	AT2G20690
AT2G06925	AT5G05740	AT2G20920
AT2G06950	AT5G06530	AT2G21370
AT2G09795	AT5G06690	AT2G21385
AT2G09800	AT5G06870	AT2G21620
AT2G10410	AT5G06980	AT2G21660
AT2G11270	AT5G07010	AT2G21710
AT2G11280	AT5G07690	AT2G21850
AT2G12462	AT5G07710	AT2G22122
AT2G12550	AT5G09440	AT2G22400
AT2G13970	AT5G11150	AT2G22410
AT2G14170	AT5G12470	AT2G22450
AT2G14285	AT5G13220	AT2G22560
AT2G14610	AT5G14920	AT2G22760
AT2G14750	AT5G15360	AT2G22830
AT2G15020	AT5G15850	AT2G22860
AT2G15080	AT5G15910	AT2G22930
AT2G15090	AT5G16380	AT2G22980
AT2G15292	AT5G17050	AT2G23330
AT2G15880	AT5G17460	AT2G23350
AT2G15890	AT5G17880	AT2G23420
AT2G15960	AT5G17890	AT2G23450
AT2G16367	AT5G18570	AT2G23790
AT2G16660	AT5G18660	AT2G24020
AT2G16676	AT5G18670	AT2G24060
AT2G16680	AT5G18840	AT2G24090
AT2G16700	AT5G18860	AT2G24100
AT2G16710	AT5G20070	AT2G24545
AT2G17220	AT5G20380	AT2G24850
AT2G17300	AT5G21100	AT2G25090
AT2G17340	AT5G21920	AT2G25450
AT2G17730	AT5G22390	AT2G25460
AT2G17840	AT5G23020	AT2G25530
AT2G18170	AT5G23240	AT2G25730
AT2G18210	AT5G24380	AT2G25830
AT2G18630	AT5G24420	AT2G25930
AT2G18690	AT5G25130	AT2G25964
AT2G18950	AT5G25460	AT2G26010
AT2G19190	AT5G25980	AT2G26020
AT2G20850	AT5G26570	AT2G26150
AT2G20910	AT5G26920	AT2G26170
AT2G21050	AT5G27010	AT2G26400
AT2G21210	AT5G28235	AT2G26740
AT2G21320	AT5G28350	AT2G27050
AT2G21330	AT5G28919	AT2G27060
AT2G21790	AT5G28920	AT2G27150
AT2G21830	AT5G33251	AT2G27680
AT2G21860	AT5G35796	AT2G27840
AT2G21900	AT5G36220	AT2G28000
AT2G22240	AT5G40010	AT2G28200
AT2G22850	AT5G40160	AT2G28305
AT2G22930	AT5G40910	AT2G28320
AT2G22970	AT5G42460	AT2G28630
AT2G22980	AT5G43150	AT2G28930
AT2G23000	AT5G43403	AT2G29000
AT2G23030	AT5G43745	AT2G29120
AT2G23180	AT5G44005	AT2G29340
AT2G23600	AT5G44520	AT2G29450
AT2G23610	AT5G44568	AT2G29940
AT2G24270	AT5G44572	AT2G29990
AT2G24395	AT5G44575	AT2G30000
AT2G24545	AT5G44580	AT2G30140
AT2G24760	AT5G45080	AT2G30360
AT2G25625	AT5G45480	AT2G30362
AT2G25737	AT5G45490	AT2G30420
AT2G25930	AT5G45500	AT2G30424
AT2G25964	AT5G45510	AT2G30550
AT2G26080	AT5G45930	AT2G30695
AT2G26110	AT5G46490	AT2G30770
AT2G26250	AT5G47020	AT2G30830
AT2G26290	AT5G47130	AT2G31160
AT2G26400	AT5G47370	AT2G31260
AT2G26550	AT5G48250	AT2G31350
AT2G26690	AT5G48570	AT2G31390
AT2G27200	AT5G48880	AT2G32140
AT2G27660	AT5G49440	AT2G32190
AT2G28080	AT5G50800	AT2G32230
AT2G28305	AT5G51100	AT2G32510
AT2G28470	AT5G51720	AT2G32650
AT2G28500	AT5G51820	AT2G32680
AT2G28550	AT5G52310	AT2G32795
AT2G28790	AT5G52810	AT2G33220
AT2G28930	AT5G52970	AT2G33330
AT2G29120	AT5G53420	AT2G33370
AT2G29160	AT5G53700	AT2G33430
AT2G29360	AT5G55220	AT2G33450
AT2G29450	AT5G55896	AT2G33800
AT2G29650	AT5G57110	AT2G34080
AT2G30150	AT5G57480	AT2G34430
AT2G30395	AT5G57785	AT2G34510
AT2G30400	AT5G57800	AT2G34640
AT2G31020	AT5G58250	AT2G34720
AT2G31200	AT5G58600	AT2G34840
AT2G31380	AT5G58770	AT2G35070
AT2G31670	AT5G59220	AT2G35370
AT2G32140	AT5G59580	AT2G35410
AT2G32500	AT5G59590	AT2G35450
AT2G32510	AT5G59770	AT2G35500
AT2G32540	AT5G59920	AT2G35780
AT2G32560	AT5G60100	AT2G35940
AT2G32680	AT5G60250	AT2G36120
AT2G32690	AT5G60710	AT2G36470
AT2G32795	AT5G60850	AT2G36770
AT2G33150	AT5G60890	AT2G36895
AT2G33170	AT5G62140	AT2G37220
AT2G33250	AT5G62360	AT2G37310
AT2G33255	AT5G62720	AT2G37450
AT2G33570	AT5G63180	AT2G37660
AT2G33830	AT5G63310	AT2G37950
AT2G34010	AT5G63420	AT2G38140
AT2G34150	AT5G63450	AT2G38250
AT2G34310	AT5G64940	AT2G38750
AT2G34460	AT5G65080	AT2G38760
AT2G34560	AT5G65280	AT2G38800
AT2G34600	AT5G65300	AT2G38940
AT2G34610	AT5G65470	AT2G39050
AT2G34620	AT5G65730	AT2G39270
AT2G34720	AT5G66470	AT2G39420
AT2G35260	AT5G66630	AT2G39470
AT2G35660	AT5G66650	AT2G39770
AT2G35810		AT2G39970
AT2G35840		AT2G40010
AT2G35860		AT2G40050
AT2G36050		AT2G40490
AT2G36470		AT2G40610
AT2G36870		AT2G41040
AT2G36895		AT2G41180
AT2G37040		AT2G41720
AT2G37130		AT2G41800
AT2G37180		AT2G42220
AT2G37240		AT2G42750
AT2G37440		AT2G42760
AT2G37790		AT2G42870
AT2G37900		AT2G42890
AT2G37980		AT2G43030
AT2G38120		AT2G43320
AT2G38230		AT2G43360
AT2G38465		AT2G43870
AT2G38750		AT2G44290
AT2G38760		AT2G44578
AT2G39010		AT2G44920
AT2G39020		AT2G45580
AT2G39110		AT2G45850
AT2G39200		AT2G46030
AT2G39250		AT2G46100
AT2G39400		AT2G46400
AT2G39420		AT2G47200
AT2G39450		AT2G47490
AT2G39530		AT2G47550
AT2G39660		AT2G47590
AT2G39770		AT2G47600
AT2G39850		AT2G47880
AT2G40095		AT2G47940
AT2G40110		AT2G48010
AT2G40150		AT2G48070
AT2G40340		AT3G01040
AT2G40460		AT3G01480
AT2G40475		AT3G01830
AT2G40920		AT3G02140
AT2G41040		AT3G02230
AT2G41150		AT3G03480
AT2G41290		AT3G03530
AT2G41312		AT3G03630
AT2G41640		AT3G03710
AT2G41660		AT3G03870
AT2G41940		AT3G04220
AT2G42220		AT3G04260
AT2G42360		AT3G04340
AT2G42480		AT3G04550
AT2G42740		AT3G04650
AT2G42760		AT3G04910
AT2G42975		AT3G05130
AT2G43330		AT3G05500
AT2G43490		AT3G05625
AT2G43910		AT3G05630
AT2G43920		AT3G06125
AT2G44160		AT3G06420
AT2G44210		AT3G06430
AT2G44230		AT3G06730
AT2G44240		AT3G06750
AT2G44380		AT3G06810
AT2G45220		AT3G06860
AT2G45760		AT3G06980
AT2G45970		AT3G07110
AT2G46100		AT3G07430
AT2G46250		AT3G07720
AT2G46310		AT3G07860
AT2G46650		AT3G08720
AT2G46660		AT3G08740
AT2G46915		AT3G08860
AT2G46930		AT3G08920
AT2G47190		AT3G08990
AT2G47370		AT3G09050
AT2G47450		AT3G09150
AT2G47930		AT3G09210
AT3G01060		AT3G09950
AT3G01180		AT3G10120
AT3G01210		AT3G10520
AT3G01310		AT3G11010
AT3G01550		AT3G11080
AT3G01810		AT3G11150
AT3G02040		AT3G11340
AT3G02380		AT3G11420
AT3G02570		AT3G11430
AT3G02580		AT3G11510
AT3G02720		AT3G11600
AT3G02830		AT3G11630
AT3G02900		AT3G11660
AT3G03470		AT3G12145
AT3G03610		AT3G12220
AT3G03640		AT3G12270
AT3G03780		AT3G12580
AT3G04060		AT3G12780
AT3G04070		AT3G12930
AT3G04140		AT3G13120
AT3G04910		AT3G13180
AT3G05030		AT3G13470
AT3G05880		AT3G13740
AT3G05905		AT3G13910
AT3G05910		AT3G14205
AT3G05932		AT3G14270
AT3G05936		AT3G14330
AT3G06020		AT3G14720
AT3G06125		AT3G15140
AT3G06630		AT3G15190
AT3G06750		AT3G15530
AT3G06890		AT3G15570
AT3G07210		AT3G15880
AT3G07390		AT3G15990
AT3G07810		AT3G16180
AT3G08860		AT3G16290
AT3G09010		AT3G16400
AT3G09032		AT3G16410
AT3G09450		AT3G16470
AT3G09520		AT3G16860
AT3G10080		AT3G16990
AT3G10100		AT3G17000
AT3G10300		AT3G17170
AT3G10410		AT3G17210
AT3G10760		AT3G17350
AT3G11010		AT3G17609
AT3G11110		AT3G17640
AT3G11490		AT3G17820
AT3G11670		AT3G17830
AT3G11700		AT3G18050
AT3G12230		AT3G18110
AT3G12920		AT3G18130
AT3G13100		AT3G18390
AT3G13130		AT3G18420
AT3G13380		AT3G18560
AT3G13433		AT3G18680
AT3G13520		AT3G18890
AT3G13610		AT3G19580
AT3G14060		AT3G20230
AT3G14067		AT3G20350
AT3G14210		AT3G20440
AT3G14660		AT3G21055
AT3G14720		AT3G21150
AT3G15095		AT3G21300
AT3G15115		AT3G21660
AT3G15354		AT3G21700
AT3G15790		AT3G21750
AT3G15950		AT3G21890
AT3G16180		AT3G22120
AT3G16350		AT3G22150
AT3G16410		AT3G22235
AT3G16420		AT3G22460
AT3G16450		AT3G22530
AT3G16565		AT3G22550
AT3G16570		AT3G22560
AT3G16670		AT3G22570
AT3G16690		AT3G22840
AT3G16770		AT3G22910
AT3G16950		AT3G23000
AT3G16990		AT3G23020
AT3G17040		AT3G23760
AT3G17120		AT3G23940
AT3G17420		AT3G24190
AT3G17510		AT3G24430
AT3G17690		AT3G24460
AT3G18080		AT3G24927
AT3G18250		AT3G24982
AT3G18260		AT3G25010
AT3G18440		AT3G25180
AT3G18490		AT3G25250
AT3G18730		AT3G25890
AT3G18750		AT3G25920
AT3G18777		AT3G26060
AT3G19100		AT3G26100
AT3G19260		AT3G26240
AT3G21080		AT3G26782
AT3G21140		AT3G26840
AT3G21190		AT3G27020
AT3G21390		AT3G27160
AT3G21460		AT3G27300
AT3G21670		AT3G27330
AT3G21870		AT3G27380
AT3G21890		AT3G27400
AT3G22104		AT3G27810
AT3G22235		AT3G27990
AT3G22425		AT3G27997
AT3G22600		AT3G28100
AT3G22740		AT3G28160
AT3G22840		AT3G28460
AT3G22910		AT3G28510
AT3G23090		AT3G28640
AT3G23210		AT3G28740
AT3G23280		AT3G28860
AT3G23510		AT3G28890
AT3G23805		AT3G28900
AT3G23920		AT3G28910
AT3G24190		AT3G29078
AT3G24750		AT3G29080
AT3G24890		AT3G29240
AT3G25500		AT3G29250
AT3G25600		AT3G29320
AT3G25700		AT3G29670
AT3G26170		AT3G30180
AT3G26240		AT3G30720
AT3G26290		AT3G42670
AT3G26300		AT3G43210
AT3G26310		AT3G43270
AT3G26450		AT3G43510
AT3G26470		AT3G43790
AT3G26520		AT3G44160
AT3G26570		AT3G44326
AT3G26740		AT3G44400
AT3G27050		AT3G44430
AT3G27170		AT3G44750
AT3G27210		AT3G44880
AT3G27250		AT3G44890
AT3G27300		AT3G45120
AT3G27350		AT3G46190
AT3G27906		AT3G46670
AT3G27990		AT3G46780
AT3G28200		AT3G46970
AT3G28340		AT3G47010
AT3G28510		AT3G47090
AT3G28570		AT3G47290
AT3G28890		AT3G47650
AT3G29078		AT3G47675
AT3G29080		AT3G47680
AT3G29775		AT3G47800
AT3G30180		AT3G47965
AT3G30460		AT3G48020
AT3G30720		AT3G48420
AT3G42052		AT3G48500
AT3G42658		AT3G48580
AT3G42806		AT3G48650
AT3G43270		AT3G48690
AT3G43720		AT3G48730
AT3G43740		AT3G49140
AT3G44070		AT3G49170
AT3G44380		AT3G49210
AT3G44430		AT3G50120
AT3G44450		AT3G50280
AT3G44740		AT3G50480
AT3G44798		AT3G50500
AT3G45330		AT3G50760
AT3G45440		AT3G50770
AT3G45860		AT3G50910
AT3G46000		AT3G51090
AT3G46080		AT3G51130
AT3G46090		AT3G51140
AT3G46385		AT3G51430
AT3G46440		AT3G51440
AT3G46520		AT3G51450
AT3G46650		AT3G51860
AT3G46980		AT3G51870
AT3G47010		AT3G51910
AT3G47160		AT3G52150
AT3G47290		AT3G52370
AT3G47480		AT3G52380
AT3G47500		AT3G52740
AT3G47680		AT3G52820
AT3G47750		AT3G52840
AT3G47780		AT3G52960
AT3G47800		AT3G53130
AT3G47965		AT3G53170
AT3G48460		AT3G53230
AT3G48520		AT3G53360
AT3G48650		AT3G53460
AT3G48690		AT3G53680
AT3G49120		AT3G53800
AT3G49220		AT3G53900
AT3G50270		AT3G54090
AT3G50280		AT3G54210
AT3G50480		AT3G54366
AT3G50500		AT3G54680
AT3G50560		AT3G55110
AT3G50685		AT3G55120
AT3G50750		AT3G55330
AT3G50930		AT3G55760
AT3G50970		AT3G55890
AT3G51080		AT3G56200
AT3G51240		AT3G56310
AT3G51820		AT3G56330
AT3G52230		AT3G56910
AT3G52290		AT3G56960
AT3G52360		AT3G57180
AT3G52400		AT3G57460
AT3G52430		AT3G57490
AT3G52720		AT3G57510
AT3G52920		AT3G57520
AT3G53065		AT3G57880
AT3G53150		AT3G58865
AT3G53310		AT3G59010
AT3G53420		AT3G59050
AT3G53830		AT3G59670
AT3G54366		AT3G59820
AT3G54500		AT3G60080
AT3G54600		AT3G60120
AT3G54660		AT3G60130
AT3G54690		AT3G60390
AT3G54810		AT3G60420
AT3G54990		AT3G60530
AT3G55110		AT3G60980
AT3G55120		AT3G61010
AT3G55130		AT3G61100
AT3G55690		AT3G61220
AT3G55700		AT3G62030
AT3G56120		AT3G62110
AT3G56260		AT3G62260
AT3G56275		AT3G62550
AT3G56290		AT3G62590
AT3G56360		AT3G62910
AT3G56370		AT3G63190
AT3G56940		AT3G63370
AT3G57020		AT3G63380
AT3G57950		AT3G63510
AT3G58220		AT4G00165
AT3G58570		AT4G00340
AT3G58865		AT4G00700
AT3G59050		AT4G00870
AT3G59100		AT4G00955
AT3G59350		AT4G01070
AT3G59400		AT4G01310
AT3G59700		AT4G01525
AT3G60130		AT4G01670
AT3G60190		AT4G02280
AT3G60450		AT4G02320
AT3G60910		AT4G02540
AT3G60960		AT4G02940
AT3G60966		AT4G03038
AT3G60980		AT4G03060
AT3G61010		AT4G04330
AT3G61020		AT4G04340
AT3G61080		AT4G04350
AT3G61160		AT4G04410
AT3G61190		AT4G04490
AT3G61198		AT4G04955
AT3G61430		AT4G05020
AT3G61750		AT4G05330
AT3G61880		AT4G06746
AT3G62460		AT4G08110
AT3G62550		AT4G08680
AT3G63010		AT4G09020
AT3G63030		AT4G09030
AT3G63120		AT4G09040
AT3G63200		AT4G09360
AT3G63530		AT4G09580
AT4G00050		AT4G09680
AT4G00650		AT4G09820
AT4G00700		AT4G10290
AT4G00760		AT4G10500
AT4G00955		AT4G11830
AT4G01430		AT4G11910
AT4G01525		AT4G12000
AT4G01593		AT4G12300
AT4G02130		AT4G12400
AT4G02200		AT4G12470
AT4G02540		AT4G12480
AT4G02630		AT4G12500
AT4G02970		AT4G12580
AT4G03060		AT4G12720
AT4G03230		AT4G12730
AT4G03550		AT4G13110
AT4G04020		AT4G13170
AT4G04293		AT4G13460
AT4G04330		AT4G13630
AT4G04410		AT4G13650
AT4G04490		AT4G13790
AT4G04540		AT4G13810
AT4G04635		AT4G13920
AT4G04692		AT4G14170
AT4G04830		AT4G14390
AT4G04850		AT4G14548
AT4G04910		AT4G14870
AT4G04960		AT4G14950
AT4G05030		AT4G15490
AT4G05110		AT4G15630
AT4G07825		AT4G15765
AT4G07868		AT4G16110
AT4G08035		AT4G16141
AT4G08110		AT4G16146
AT4G08680		AT4G16390
AT4G08950		AT4G16680
AT4G09300		AT4G16690
AT4G09350		AT4G16760
AT4G09510		AT4G16835
AT4G09890		AT4G16860
AT4G10060		AT4G16870
AT4G10860		AT4G16880
AT4G11340		AT4G16920
AT4G11600		AT4G16950
AT4G11655		AT4G16980
AT4G11830		AT4G17390
AT4G11860		AT4G17560
AT4G11890		AT4G17880
AT4G12080		AT4G18360
AT4G12290		AT4G18370
AT4G12470		AT4G18425
AT4G12480		AT4G18670
AT4G12490		AT4G19239
AT4G12500		AT4G19240
AT4G12910		AT4G19460
AT4G12917		AT4G20110
AT4G12980		AT4G20130
AT4G12990		AT4G21120
AT4G13250		AT4G21230
AT4G13340		AT4G21280
AT4G13495		AT4G21580
AT4G13630		AT4G21680
AT4G13800		AT4G21770
AT4G13810		AT4G21790
AT4G13820		AT4G21840
AT4G14270		AT4G21960
AT4G14550		AT4G21980
AT4G14630		AT4G22190
AT4G14680		AT4G22240
AT4G14690		AT4G22880
AT4G14716		AT4G23160
AT4G14750		AT4G23300
AT4G15248		AT4G23430
AT4G15330		AT4G23600
AT4G15430		AT4G23820
AT4G15450		AT4G23990
AT4G15560		AT4G24000
AT4G15630		AT4G24010
AT4G15765		AT4G24040
AT4G15920		AT4G24130
AT4G15930		AT4G24175
AT4G16140		AT4G24380
AT4G16146		AT4G24750
AT4G16730		AT4G24770
AT4G16770		AT4G25070
AT4G16870		AT4G25080
AT4G16880		AT4G25480
AT4G16920		AT4G25490
AT4G17030		AT4G25630
AT4G17670		AT4G25700
AT4G17870		AT4G25740
AT4G17880		AT4G25990
AT4G18220		AT4G26370
AT4G18250		AT4G26530
AT4G18430		AT4G26600
AT4G18440		AT4G27070
AT4G18590		AT4G27440
AT4G18930		AT4G27570
AT4G19020		AT4G27780
AT4G19040		AT4G28040
AT4G19170		AT4G28140
AT4G19239		AT4G28180
AT4G19240		AT4G29060
AT4G19520		AT4G29170
AT4G19700		AT4G29230
AT4G19925		AT4G29400
AT4G19960		AT4G29950
AT4G19970		AT4G30280
AT4G20070		AT4G30450
AT4G20170		AT4G30550
AT4G20320		AT4G30620
AT4G20490		AT4G30660
AT4G21230		AT4G30680
AT4G21460		AT4G30690
AT4G21610		AT4G31050
AT4G21830		AT4G31060
AT4G21930		AT4G31330
AT4G21990		AT4G31390
AT4G22070		AT4G31820
AT4G22200		AT4G32070
AT4G22570		AT4G32208
AT4G22770		AT4G32250
AT4G23020		AT4G32480
AT4G23150		AT4G32570
AT4G23210		AT4G32870
AT4G23260		AT4G33040
AT4G23550		AT4G33220
AT4G23670		AT4G33420
AT4G24010		AT4G33470
AT4G24350		AT4G33565
AT4G24540		AT4G33760
AT4G24660		AT4G34070
AT4G24670		AT4G34135
AT4G24690		AT4G34250
AT4G24700		AT4G34260
AT4G24760		AT4G34290
AT4G24790		AT4G34620
AT4G24830		AT4G34630
AT4G24972		AT4G34710
AT4G25100		AT4G34881
AT4G25290		AT4G34890
AT4G25480		AT4G34980
AT4G25880		AT4G35160
AT4G25960		AT4G35440
AT4G26850		AT4G35600
AT4G26860		AT4G36140
AT4G26990		AT4G36180
AT4G27030		AT4G36410
AT4G27300		AT4G36570
AT4G27310		AT4G36640
AT4G27430		AT4G36840
AT4G27440		AT4G37110
AT4G27570		AT4G37140
AT4G28270		AT4G37295
AT4G28940		AT4G37310
AT4G29050		AT4G37420
AT4G29440		AT4G37680
AT4G29690		AT4G37920
AT4G29700		AT4G37980
AT4G29740		AT4G38020
AT4G29905		AT4G38160
AT4G30190		AT4G38320
AT4G30210		AT4G38580
AT4G30460		AT4G38960
AT4G30470		AT4G39260
AT4G30530		AT4G39460
AT4G31290		AT4G39670
AT4G31310		AT4G39710
AT4G31590		AT4G39952
AT4G31870		AT5G01225
AT4G32190		AT5G01542
AT4G32208		AT5G01590
AT4G32230		AT5G01750
AT4G32340		AT5G01800
AT4G32770		AT5G01840
AT4G33540		AT5G01850
AT4G33580		AT5G01900
AT4G33920		AT5G02160
AT4G33925		AT5G02420
AT4G33985		AT5G02580
AT4G34000		AT5G02710
AT4G34070		AT5G02860
AT4G34550		AT5G03110
AT4G34610		AT5G03545
AT4G34620		AT5G03555
AT4G34630		AT5G03670
AT4G34650		AT5G03760
AT4G34881		AT5G03800
AT4G35030		AT5G03940
AT4G35060		AT5G04360
AT4G35090		AT5G04830
AT4G35100		AT5G04860
AT4G35250		AT5G05060
AT4G35320		AT5G05410
AT4G35920		AT5G05740
AT4G36140		AT5G05840
AT4G36240		AT5G06550
AT4G36530		AT5G06670
AT4G36700		AT5G06690
AT4G36710		AT5G06750
AT4G36840		AT5G06870
AT4G36950		AT5G07580
AT4G37180		AT5G07690
AT4G37300		AT5G07700
AT4G37330		AT5G07710
AT4G37450		AT5G07990
AT4G37560		AT5G08280
AT4G37590		AT5G08330
AT4G37760		AT5G08400
AT4G37800		AT5G08600
AT4G38320		AT5G08610
AT4G38560		AT5G09840
AT4G38580		AT5G09870
AT4G38840		AT5G09930
AT4G38860		AT5G10240
AT4G39190		AT5G10380
AT4G39260		AT5G10560
AT4G39330		AT5G10600
AT4G39350		AT5G10625
AT4G39800		AT5G10690
AT4G39830		AT5G10930
AT4G39940		AT5G10946
AT5G01260		AT5G11260
AT5G01410		AT5G11450
AT5G01550		AT5G11480
AT5G01790		AT5G11520
AT5G01880		AT5G12010
AT5G02120		AT5G12340
AT5G02490		AT5G12890
AT5G02670		AT5G12950
AT5G02920		AT5G13550
AT5G03190		AT5G13690
AT5G03555		AT5G13800
AT5G03760		AT5G14320
AT5G04330		AT5G14660
AT5G05060		AT5G14740
AT5G05340		AT5G14760
AT5G05410		AT5G14910
AT5G06320		AT5G15360
AT5G06330		AT5G15910
AT5G06390		AT5G16000
AT5G06530		AT5G16140
AT5G06610		AT5G16360
AT5G06690		AT5G16380
AT5G06980		AT5G16450
AT5G07240		AT5G16715
AT5G07650		AT5G17050
AT5G07690		AT5G17100
AT5G07710		AT5G17380
AT5G08720		AT5G17880
AT5G09870		AT5G17890
AT5G09930		AT5G17900
AT5G10140		AT5G18170
AT5G10150		AT5G18470
AT5G10400		AT5G18570
AT5G10600		AT5G18670
AT5G10610		AT5G18840
AT5G10660		AT5G18860
AT5G11260		AT5G18980
AT5G11520		AT5G19110
AT5G11790		AT5G19740
AT5G12470		AT5G19855
AT5G13320		AT5G19890
AT5G13360		AT5G19970
AT5G13460		AT5G20040
AT5G13490		AT5G20380
AT5G13630		AT5G20790
AT5G13740		AT5G20830
AT5G13770		AT5G21105
AT5G14120		AT5G21920
AT5G14420		AT5G22340
AT5G14700		AT5G22390
AT5G14740		AT5G22500
AT5G14800		AT5G22520
AT5G14880		AT5G22545
AT5G14920		AT5G22570
AT5G15130		AT5G22630
AT5G15310		AT5G22640
AT5G15360		AT5G23020
AT5G15410		AT5G23280
AT5G15450		AT5G23310
AT5G15480		AT5G23730
AT5G15780		AT5G23740
AT5G15950		AT5G23750
AT5G16170		AT5G24000
AT5G16230		AT5G24160
AT5G16235		AT5G24240
AT5G17050		AT5G24314
AT5G17100		AT5G24470
AT5G17300		AT5G24490
AT5G17330		AT5G24570
AT5G17460		AT5G24760
AT5G17490		AT5G24770
AT5G17600		AT5G24870
AT5G17640		AT5G25130
AT5G17670		AT5G25210
AT5G17760		AT5G25910
AT5G18140		AT5G25980
AT5G18270		AT5G26570
AT5G19290		AT5G26940
AT5G19470		AT5G27010
AT5G19530		AT5G27060
AT5G19730		AT5G27390
AT5G19880		AT5G27520
AT5G19970		AT5G27560
AT5G20070		AT5G27820
AT5G20220		AT5G28050
AT5G20670		AT5G28350
AT5G20830		AT5G28646
AT5G20950		AT5G28919
AT5G21100		AT5G28920
AT5G21280		AT5G36160
AT5G22390		AT5G36890
AT5G22520		AT5G36930
AT5G22530		AT5G37440
AT5G22540		AT5G37540
AT5G22545		AT5G37570
AT5G22580		AT5G39000
AT5G23730		AT5G39030
AT5G24120		AT5G39090
AT5G24140		AT5G39100
AT5G24150		AT5G39190
AT5G24155		AT5G39210
AT5G24200		AT5G39350
AT5G24205		AT5G39660
AT5G24206		AT5G39670
AT5G24380		AT5G39720
AT5G24540		AT5G39760
AT5G24850		AT5G39980
AT5G24910		AT5G40690
AT5G25010		AT5G40760
AT5G25040		AT5G40910
AT5G25110		AT5G41080
AT5G25130		AT5G41120
AT5G25250		AT5G41400
AT5G25590		AT5G41650
AT5G25610		AT5G41750
AT5G25770		AT5G41761
AT5G25910		AT5G42460
AT5G25980		AT5G42800
AT5G26340		AT5G43180
AT5G26920		AT5G43403
AT5G27010		AT5G43650
AT5G27060		AT5G43745
AT5G27360		AT5G44005
AT5G27450		AT5G44260
AT5G27927		AT5G44420
AT5G28622		AT5G44568
AT5G28626		AT5G44574
AT5G28919		AT5G44575
AT5G30495		AT5G44600
AT5G32460		AT5G44785
AT5G33251		AT5G45500
AT5G35450		AT5G45510
AT5G35735		AT5G45680
AT5G35796		AT5G45840
AT5G35935		AT5G45930
AT5G35970		AT5G46180
AT5G36160		AT5G46230
AT5G36900		AT5G46240
AT5G36930		AT5G46330
AT5G37020		AT5G46490
AT5G37740		AT5G46520
AT5G37780		AT5G46600
AT5G37790		AT5G46730
AT5G37890		AT5G46910
AT5G38130		AT5G47050
AT5G38350		AT5G47190
AT5G38520		AT5G48010
AT5G38780		AT5G48180
AT5G39000		AT5G48470
AT5G39050		AT5G48570
AT5G39670		AT5G48880
AT5G39860		AT5G49030
AT5G40010		AT5G49410
AT5G40240		AT5G49440
AT5G40380		AT5G49690
AT5G40390		AT5G50560
AT5G40450		AT5G50740
AT5G40720		AT5G51040
AT5G40910		AT5G51070
AT5G41315		AT5G51440
AT5G41610		AT5G51545
AT5G41612		AT5G52100
AT5G41900		AT5G52250
AT5G42070		AT5G52640
AT5G42380		AT5G52780
AT5G42460		AT5G52860
AT5G42730		AT5G52970
AT5G42825		AT5G53120
AT5G43050		AT5G53200
AT5G43150		AT5G53490
AT5G43403		AT5G53700
AT5G43630		AT5G53820
AT5G43745		AT5G53860
AT5G43830		AT5G54080
AT5G43850		AT5G54130
AT5G43870		AT5G54170
AT5G43910		AT5G54180
AT5G44190		AT5G54510
AT5G44400		AT5G54600
AT5G44420		AT5G54730
AT5G44460		AT5G54870
AT5G44568		AT5G54960
AT5G44574		AT5G55220
AT5G44575		AT5G55510
AT5G44670		AT5G55740
AT5G45080		AT5G55790
AT5G45090		AT5G55896
AT5G45280		AT5G55920
AT5G45720		AT5G56750
AT5G45820		AT5G56980
AT5G45950		AT5G57030
AT5G46230		AT5G57050
AT5G46240		AT5G57170
AT5G46350		AT5G57220
AT5G46490		AT5G57230
AT5G46510		AT5G57260
AT5G46520		AT5G57630
AT5G46800		AT5G57640
AT5G46830		AT5G57900
AT5G46950		AT5G57910
AT5G46960		AT5G58200
AT5G47120		AT5G58250
AT5G47130		AT5G58770
AT5G47610		AT5G59220
AT5G47640		AT5G59390
AT5G48400		AT5G59480
AT5G48657		AT5G59580
AT5G48850		AT5G59590
AT5G48880		AT5G59770
AT5G48900		AT5G59920
AT5G49740		AT5G60250
AT5G50100		AT5G60670
AT5G50400		AT5G60710
AT5G50800		AT5G60890
AT5G50860		AT5G61160
AT5G51570		AT5G61170
AT5G51630		AT5G61660
AT5G51640		AT5G62130
AT5G51720		AT5G62990
AT5G52120		AT5G63020
AT5G52280		AT5G63140
AT5G52320		AT5G63310
AT5G52570		AT5G63420
AT5G52730		AT5G63450
AT5G52770		AT5G63810
AT5G53110		AT5G63850
AT5G53200		AT5G64230
AT5G53420		AT5G64260
AT5G53700		AT5G64310
AT5G53830		AT5G64370
AT5G53870		AT5G64510
AT5G54040		AT5G64530
AT5G54130		AT5G64630
AT5G54500		AT5G64770
AT5G54510		AT5G64860
AT5G54585		AT5G65220
AT5G55120		AT5G65470
AT5G55250		AT5G65730
AT5G55380		AT5G66470
AT5G55450		AT5G66520
AT5G55620		AT5G66530
AT5G55790		AT5G66630
AT5G55896		AT5G66650
AT5G56050		AT5G66760
AT5G56180		AT5G67160
AT5G56270		AT5G67360
AT5G56590		AT5G67600
AT5G56760		AT5G67640
AT5G56850
AT5G56860
AT5G56910
AT5G56980
AT5G57123
AT5G57480
AT5G57800
AT5G57960
AT5G58200
AT5G58620
AT5G58770
AT5G58930
AT5G59050
AT5G59350
AT5G59770
AT5G59890
AT5G59920
AT5G60250
AT5G60280
AT5G60710
AT5G61350
AT5G61390
AT5G61430
AT5G61560
AT5G61900
AT5G62130
AT5G62150
AT5G62165
AT5G62220
AT5G62430
AT5G62530
AT5G62670
AT5G62740
AT5G63160
AT5G63225
AT5G63240
AT5G63250
AT5G63380
AT5G63530
AT5G64040
AT5G64530
AT5G64740
AT5G64770
AT5G64840
AT5G64940
AT5G65080
AT5G65110
AT5G65205
AT5G65207
AT5G65300
AT5G65470
AT5G65730
AT5G65840
AT5G66052
AT5G66170
AT5G66270
AT5G66580
AT5G66590
AT5G66650
AT5G66880
AT5G66890
AT5G67070
AT5G67150
AT5G67210
AT5G67340
AT5G67360
AT5G67370
AT5G67385

## Sheet: Genes depicted in Fig.2b
Expression continuously increased in 3 days	Expression continuously decreased in 3 days	Expression increased first and then decreased in 3 days	Expression decreased first and then increased in 3 days
Group I (709 genes)	Group II (639 genes)	Group III (337 genes)	Group IV (142 genes)
AT1G01080	AT1G01060	AT1G02390	AT1G01610
AT1G01300	AT1G09932	AT1G30220	AT1G03130
AT1G01430	AT1G16900	AT1G30835	AT1G03820
AT1G01790	AT1G17380	AT1G32450	AT1G11410
AT1G03630	AT1G17450	AT1G34060	AT1G12090
AT1G04420	AT1G17890	AT1G34340	AT1G30380
AT1G04770	AT1G19640	AT1G02390	AT1G32520
AT1G05135	AT1G19970	AT1G03790	AT1G48630
AT1G05190	AT1G24070	AT1G05000	AT1G48700
AT1G06040	AT1G51780	AT1G05340	AT1G49580
AT1G06160	AT1G52030	AT1G05620	AT1G51500
AT1G06950	AT1G52200	AT1G05680	AT1G66730
AT1G07320	AT1G52260	AT1G06760	AT1G68530
AT1G07780	AT1G52290	AT1G11925	AT1G71790
AT1G08520	AT1G52400	AT1G13520	AT1G72070
AT1G08660	AT1G53620	AT1G19200	AT1G75900
AT1G08890	AT1G53625	AT1G19850	AT1G76100
AT1G08980	AT1G53830	AT1G20630	AT1G76930
AT1G09750	AT1G54010	AT1G21120	AT1G77490
AT1G10360	AT1G55210	AT1G21310	AT2G04530
AT1G10522	AT1G55260	AT1G21410	AT2G21050
AT1G10930	AT1G55910	AT1G22990	AT2G21830
AT1G11150	AT1G56540	AT1G23560	AT2G23350
AT1G11210	AT1G57630	AT1G23800	AT2G26010
AT1G11350	AT1G62710	AT1G26390	AT2G26250
AT1G11820	AT1G63245	AT1G26400	AT2G33370
AT1G12770	AT1G64065	AT1G28130	AT2G34620
AT1G12820	AT2G16710	AT1G47128	AT2G36050
AT1G13650	AT5G12340	AT1G52080	AT2G39250
AT1G14030	AT5G13220	AT1G55265	AT2G41180
AT1G15290	AT5G13320	AT1G58340	AT2G41290
AT1G15410	AT5G17760	AT1G58848	AT2G44380
AT1G15550	AT5G17900	AT1G60610	AT2G45970
AT1G16080	AT5G47130	AT1G62370	AT3G07110
AT1G16350	AT1G01540	AT1G62570	AT3G10020
AT1G16400	AT1G01680	AT1G65690	AT3G11510
AT1G16445	AT1G02205	AT1G66570	AT3G28200
AT1G16720	AT1G02270	AT1G67970	AT3G28900
AT1G18485	AT1G06430	AT1G68450	AT3G46780
AT1G18620	AT1G07700	AT1G68820	AT3G52720
AT1G18730	AT1G08050	AT1G68945	AT3G61080
AT1G19150	AT1G08200	AT1G73010	AT4G17390
AT1G20190	AT1G09176	AT1G73590	AT4G19239
AT1G21065	AT1G09490	AT1G78260	AT4G19240
AT1G21130	AT1G09560	AT2G01890	AT4G24350
AT1G21440	AT1G09910	AT2G05910	AT4G25960
AT1G21460	AT1G12380	AT2G09795	AT4G29905
AT1G22430	AT1G13310	AT2G14610 PR1	AT4G31310
AT1G25230	AT1G21525	AT2G18170	AT5G07990
AT1G25430	AT1G21740	AT2G18950	AT5G13740
AT1G26230	AT1G25550	AT2G20030	AT5G15310
AT1G26761	AT1G29290	AT2G20920	AT5G17670
AT1G27020	AT1G30270	AT2G22760	AT5G23740
AT1G27370	AT1G30620	AT2G22970	AT5G35935
AT1G27400	AT1G30814	AT2G25090	AT5G44572
AT1G27540	AT1G31550	AT2G25625	AT5G46510
AT1G29070	AT1G32380	AT2G27660	AT5G46600
AT1G29670	AT1G32920	AT2G29940	AT5G49440
AT1G30820	AT1G33960	AT2G33150	AT5G52280
AT1G32080	AT1G34670	AT2G37130	AT5G54585
AT1G32990	AT1G35140	AT2G38250	AT5G55250
AT1G33770	AT1G35210	AT2G40050	AT5G61170
AT1G34844	AT1G35230	AT2G45580	AT5G66580
AT1G35320	AT1G35710	AT2G46030	AT5G66590
AT1G35680	AT1G35910	AT2G46650	AT1G02770
AT1G42550	AT1G43310	AT2G47190	AT1G04250
AT1G43560	AT1G43910	AT2G47200	AT1G04680
AT1G47580	AT1G50310	AT2G47550	AT1G09310
AT1G48300	AT1G51140	AT2G47600	AT1G18460
AT1G48330	AT1G55120	AT3G02140	AT1G19570
AT1G48350	AT1G58270	AT3G03870	AT1G21050
AT1G49130	AT1G58280	AT3G04070	AT1G24580
AT1G49380	AT1G60190	AT3G05880	AT1G27950
AT1G49490	AT1G61210	AT3G06810	AT1G28400
AT1G49650	AT1G61260	AT3G08860	AT1G29720
AT1G49660	AT1G61800	AT3G11150	AT1G54050
AT1G49720	AT1G61890	AT3G11660	AT1G56580
AT1G49975	AT1G62660	AT3G12230	AT1G64210
AT1G51310	AT1G63440	AT3G14067	AT1G72130
AT1G51610	AT1G64200	AT3G14205	AT1G73480
AT1G52450	AT1G64980	AT3G17820	AT2G05070
AT1G53035	AT1G66100	AT3G19100	AT2G18630
AT1G53250	AT1G66250	AT3G23280	AT2G25964
AT1G54410	AT1G66280	AT3G23920	AT2G26550
AT1G55140	AT1G66600	AT3G25250	AT2G32690
AT1G55360	AT1G67635	AT3G26100	AT2G36870
AT1G55480	AT1G68200	AT3G28100	AT2G39020
AT1G55490	AT1G68390	AT3G29250	AT2G39400
AT1G56050	AT1G69790	AT3G44880	AT2G39450
AT1G56220	AT1G70610	AT3G46000	AT2G42750
AT1G58520	AT1G70660	AT3G46440	AT2G47880
AT1G59840	AT1G71100	AT3G48580	AT3G01210
AT1G59990	AT1G72520	AT3G48690	AT3G01810
AT1G60010	AT1G72540	AT3G49120	AT3G06020
AT1G60800	AT1G73130	AT3G49210	AT3G16460
AT1G62180	AT1G73805	AT3G52820	AT3G16690
AT1G62250	AT1G75170	AT3G55890	AT3G18750
AT1G62780	AT1G76490	AT3G57510	AT3G23210
AT1G64510	AT1G76620	AT3G58570	AT3G25760
AT1G64770	AT1G76670	AT3G59930	AT3G29775
AT1G65190	AT1G77500	AT4G02280	AT3G43740
AT1G65860	AT1G78410	AT4G02320	AT3G48460
AT1G66820	AT1G78570	AT4G03038	AT4G02130
AT1G66940	AT1G80450	AT4G09580	AT4G02330
AT1G66990	AT1G80460	AT4G11910	AT4G12470
AT1G67590	AT1G80590	AT4G12580	AT4G12500
AT1G67700	AT2G01190	AT4G14630	AT4G13410
AT1G68010	AT2G01818	AT4G18360	AT4G16980
AT1G68190	AT2G02580	AT4G19700	AT4G18440
AT1G69040	AT2G04070	AT4G20930	AT4G21230
AT1G69200	AT2G04170	AT4G21680	AT4G27430
AT1G69530	AT2G04430	AT4G22070	AT4G29690
AT1G70280	AT2G06255	AT4G22190	AT4G34550
AT1G70290	AT2G06490	AT4G23260	AT5G01790
AT1G71260	AT2G21900	AT4G24000	AT5G06980
AT1G71720	AT2G22330	AT4G24690	AT5G13460
AT1G72030	AT2G22860	AT4G27780	AT5G19530
AT1G72416	AT2G23420	AT4G28940	AT5G40380
AT1G72640	AT2G24100	AT4G30190	AT5G44575
AT1G73090	AT2G25737	AT4G30550	AT5G50800
AT1G73230	AT2G26170	AT4G32250	AT5G51720
AT1G73660	AT2G26740	AT4G33920	AT5G55380
AT1G74070	AT2G28790	AT4G34135	AT5G66270
AT1G74670	AT2G30360	AT4G37295	AT1G44000
AT1G74840	AT2G30362	AT4G37310	AT1G44446
AT1G74970	AT2G30400	AT4G37420	AT1G64780
AT1G75190	AT2G30550	AT5G02420	AT1G65370
AT1G75240	AT2G30770	AT5G03545	AT2G32680
AT1G75460	AT2G31020	AT5G05060	AT2G43920
AT1G76110	AT2G32130	AT5G07240	AT3G24890
AT1G77060	AT2G32140	AT5G10946	AT3G26450
AT1G77210	AT2G33570	AT5G11260	AT3G27400
AT1G77460	AT2G34070	AT5G12890	AT3G51080
AT1G78070	AT2G34150	AT5G16360	AT3G59400
AT1G78270	AT2G34600	AT5G18980	AT3G62460
AT1G78460	AT2G34610	AT5G19890	AT4G35100
AT1G78630	AT2G34840	AT5G20380	AT4G39330
AT1G78995	AT2G35860	AT5G21105	AT5G13360
AT1G79460	AT2G36120	AT5G25040	AT5G14120
AT1G79560	AT2G36895	AT5G28235	AT5G45950
AT1G79850	AT2G37040 PAL1	AT5G28646	AT5G48850
AT1G80130	AT2G37980	AT5G39030	AT5G67385
AT1G80640	AT2G38750	AT5G39100
AT1G80770	AT2G38760	AT5G40690
AT2G01390	AT2G39050	AT5G41400
AT2G02070	AT2G39530	AT5G42730
AT2G02500	AT2G39770	AT5G43650
AT2G02950	AT2G40095	AT5G46180
AT2G03420	AT2G40150	AT5G46240
AT2G03750	AT2G41660	AT5G47370
AT2G03880	AT2G42480	AT5G50400
AT2G04240	AT2G42760	AT5G51040
AT2G04860	AT2G43320	AT5G51440
AT2G05310	AT2G44160	AT5G51570
AT2G05914	AT2G44578	AT5G53820
AT2G10410	AT2G45760	AT5G53870
AT2G13600	AT2G46400	AT5G54500
AT2G14285	AT2G47490	AT5G55896
AT2G14750	AT2G48010	AT5G56270
AT2G15080	AT3G01550	AT5G62165
AT2G15970	AT3G01830	AT5G62530
AT2G16680	AT3G02230	AT5G66760
AT2G17140	AT3G02570	AT1G02220
AT2G18300	AT3G02830	AT1G04780
AT2G18710	AT3G03610	AT1G04990
AT2G19930	AT3G04220	AT1G07400
AT2G20690	AT3G05500	AT1G09740
AT2G20850	AT3G06890	AT1G12640
AT2G21210	AT3G07390	AT1G17170
AT2G21330	AT3G07720	AT1G20840
AT2G21370	AT3G08990	AT1G23440
AT2G21385	AT3G09032	AT1G23960
AT2G21710	AT3G09450	AT1G29195
AT2G21860	AT3G09940	AT1G34418
AT2G22122	AT3G11340	AT1G35112
AT2G22830	AT3G11420	AT1G48210
AT2G22930	AT3G11480	AT1G52347
AT2G22980	AT3G12145	AT1G53100
AT2G23600	AT3G13610	AT1G53560
AT2G23610	AT3G13910	AT1G54890
AT2G24020	AT3G14060	AT1G55790
AT2G24060	AT3G14720	AT1G67520
AT2G24090	AT3G15990	AT1G72930
AT2G24270	AT3G16400	AT1G74590
AT2G24395	AT3G16420	AT1G77770
AT2G25830	AT3G16470	AT2G02870
AT2G26020	AT3G17120	AT2G04110
AT2G26110	AT3G17420	AT2G09800
AT2G27050	AT3G17510	AT2G13970
AT2G27060	AT3G17609	AT2G17840
AT2G27680	AT3G18730	AT2G21620
AT2G27840	AT3G19580	AT2G22560
AT2G28000	AT3G21150	AT2G23790
AT2G28550	AT3G21190	AT2G31160
AT2G29000	AT3G21660	AT2G31390
AT2G29360	AT3G21890	AT2G33170
AT2G29630	AT3G22235	AT2G36770
AT2G30420	AT3G22425	AT2G40110
AT2G30424	AT3G22910	AT3G06420
AT2G30695	AT3G23510	AT3G06860
AT2G32230	AT3G25180	AT3G11080
AT2G32500	AT3G27250	AT3G11600
AT2G32650	AT3G27997	AT3G12220
AT2G32795	AT3G28570	AT3G25600
AT2G33255	AT3G28740	AT3G27020
AT2G33330	AT3G28890	AT3G27380
AT2G33430	AT3G29240	AT3G44320
AT2G33450	AT3G30180	AT3G46670
AT2G33800	AT3G43210	AT3G47010
AT2G33830	AT3G43250	AT3G60120
AT2G34510	AT3G44430	AT3G60130
AT2G34640	AT3G45330	AT3G62590
AT2G35370	AT3G46090	AT3G63010
AT2G35410	AT3G46520	AT4G01070
AT2G35450	AT3G47090	AT4G11830
AT2G35500	AT3G47480	AT4G13920
AT2G35660	AT3G48640	AT4G14950
AT2G35780	AT3G48650	AT4G21580
AT2G36470	AT3G49220	AT4G22240
AT2G37220	AT3G50480	AT4G25700
AT2G37310	AT3G50760	AT4G28040
AT2G37450	AT3G50930	AT4G30470
AT2G37660	AT3G52370	AT4G32070
AT2G37790	AT3G53065	AT4G32210
AT2G37950	AT3G55700	AT4G33540
AT2G38120	AT3G56275	AT4G34630
AT2G38140	AT3G57020	AT5G01225
AT2G38230	AT3G57520	AT5G10930
AT2G39420	AT3G59050	AT5G13800
AT2G39470	AT3G59700	AT5G17890
AT2G40490	AT3G60190	AT5G25770
AT2G40610	AT3G60420	AT5G26940
AT2G40920	AT3G60966	AT5G37540
AT2G42870	AT3G61020	AT5G39000
AT2G43030	AT3G61190	AT5G39190
AT2G43360	AT3G61198	AT5G43180
AT2G43910	AT3G62260	AT5G46950
AT2G44920	AT3G63200	AT5G48180
AT2G45850	AT4G00700	AT5G54870
AT2G46250	AT4G03550	AT5G58620
AT2G46660	AT4G04490	AT5G62740
AT2G47370	AT4G04540	AT5G64230
AT2G47450	AT4G04910	AT5G65110
AT2G47590	AT4G05020	AT1G03200
AT2G47940	AT4G09300	AT1G07610
AT3G01310	AT4G10500	AT1G22530
AT3G01480	AT4G11890	AT1G28050
AT3G03630	AT4G12000	AT1G28660
AT3G03710	AT4G12720	AT1G29230
AT3G04340	AT4G12910	AT1G31820
AT3G04650	AT4G15765	AT1G44542
AT3G04910	AT4G16110	AT1G55960
AT3G05625	AT4G16140	AT1G62000
AT3G05905	AT4G16680	AT1G64940
AT3G06070	AT4G16860	AT1G66350
AT3G06430	AT4G16870	AT1G70080
AT3G06630	AT4G16880	AT2G15880
AT3G06730	AT4G17670	AT2G16660
AT3G06750	AT4G18250	AT2G25450
AT3G06980	AT4G18590	AT2G25730
AT3G07430	AT4G19925	AT2G28200
AT3G07860	AT4G20320	AT2G28305
AT3G08740	AT4G20490	AT2G38940
AT3G08920	AT4G21610	AT2G44240
AT3G09050	AT4G21840	AT3G05630
AT3G09150	AT4G23020	AT3G10410
AT3G09210	AT4G23430	AT3G22460
AT3G10120	AT4G23670	AT3G22560
AT3G10520	AT4G24040	AT3G22570
AT3G11110	AT4G25070	AT3G26170
AT3G11630	AT4G26990	AT3G27210
AT3G11670	AT4G27520	AT4G01430
AT3G11700	AT4G29740	AT4G12080
AT3G12780	AT4G29950	AT4G12300
AT3G12930	AT4G30450	AT4G13250
AT3G13120	AT4G33925	AT4G13790
AT3G13180	AT4G35160	AT4G14716
AT3G13470	AT4G35320	AT4G18425
AT3G13740	AT4G35600	AT4G18930
AT3G14330	AT4G36640	AT4G30350
AT3G14660	AT4G36700	AT5G37440
AT3G15095	AT4G36710	AT5G37740
AT3G15140	AT4G37450	AT5G47020
AT3G15190	AT4G37610	AT5G60100
AT3G15530	AT4G37760	AT5G62140
AT3G15570	AT4G37980	AT1G03550
AT3G16950	AT4G38560	AT1G04350
AT3G17170	AT4G38960	AT1G10160
AT3G17210	AT4G39190	AT1G11190
AT3G17350	AT4G39670	AT1G17360
AT3G17640	AT5G01542	AT1G20696
AT3G17830	AT5G01550	AT1G25098
AT3G18050	AT5G01850	AT1G35115
AT3G18080	AT5G01900	AT1G44180
AT3G18390	AT5G02490	AT1G52905
AT3G18680	AT5G02840	AT1G56300
AT3G18773	AT5G03110	AT1G62430
AT3G18890	AT5G03555	AT1G79440
AT3G20230	AT5G03670	AT2G14080
AT3G20350	AT5G03760	AT2G17340
AT3G20440	AT5G04330	AT2G25530
AT3G21300	AT5G06390	AT2G29450
AT3G21460	AT5G06610	AT3G02040
AT3G21870	AT5G06870	AT3G24190
AT3G22104	AT5G07710	AT3G26290
AT3G23760	AT5G09870	AT3G26740
AT3G23940	AT5G10380	AT3G27300
AT3G24430	AT5G10400	AT3G46980
AT3G25920	AT5G10600	AT3G47800
AT3G26060	AT5G10660	AT3G50280
AT3G26240	AT5G11520	AT4G02970
AT3G26300	AT5G12010	AT4G11600
AT3G26310	AT5G15130	AT4G12290
AT3G26520	AT5G15910	AT4G13630
AT3G26570	AT5G16170	AT4G31390
AT3G26782	AT5G16230	AT5G16380
AT3G27160	AT5G16235	AT5G23240
AT3G27906	AT5G17300	AT5G36930
AT3G28640	AT5G17330	AT5G40240
AT3G28860	AT5G18470	AT5G40910
AT3G28910	AT5G18860	AT5G59390
AT3G29080	AT5G19110	AT5G59770
AT3G29320	AT5G19855	AT1G07040
AT3G30720	AT5G19880	AT1G22930
AT3G42670	AT5G22520	AT1G72510
AT3G44070	AT5G22540	AT2G23330
AT3G44380	AT5G23730	AT3G03470
AT3G44740	AT5G24205	AT3G51860
AT3G44890	AT5G24206	AT3G54680
AT3G47290	AT5G24240	AT3G63380
AT3G47650	AT5G24540	AT4G02940
AT3G48420	AT5G24570	AT4G33040
AT3G48730	AT5G24910	AT4G33565
AT3G49140	AT5G25980	AT4G34890
AT3G49170	AT5G27360	AT4G36840
AT3G50270	AT5G27520	AT5G24870
AT3G50685	AT5G28920	AT5G49690
AT3G50750	AT5G35970
AT3G51140	AT5G36160
AT3G51820	AT5G37780
AT3G51870	AT5G38130
AT3G51910	AT5G38350
AT3G52150	AT5G39660
AT3G52230	AT5G39670
AT3G52380	AT5G40010
AT3G52960	AT5G40760
AT3G53130	AT5G41610
AT3G53170	AT5G41612
AT3G53360	AT5G41900
AT3G53460	AT5G42380
AT3G53800	AT5G42460
AT3G54090	AT5G43150
AT3G54600	AT5G43745
AT3G55330	AT5G43910
AT3G56120	AT5G44400
AT3G56330	AT5G44460
AT3G56370	AT5G44568
AT3G56910	AT5G44670
AT3G56960	AT5G45090
AT3G57180	AT5G45280
AT3G57490	AT5G45490
AT3G58220	AT5G46230
AT3G59670	AT5G46520
AT3G60390	AT5G50560
AT3G60530	AT5G52570
AT3G61880	AT5G52640
AT3G62030	AT5G52810
AT3G62110	AT5G53110
AT3G62550	AT5G53830
AT3G62910	AT5G54130
AT3G63190	AT5G55120
AT3G63370	AT5G55450
AT3G63510	AT5G56050
AT3G63530	AT5G59590
AT4G00165	AT5G61390
AT4G01310	AT5G61900
AT4G01593	AT5G62430
AT4G01670	AT5G63225
AT4G03060	AT5G63250
AT4G04293	AT5G63850
AT4G04330	AT5G64530
AT4G04340	AT5G65470
AT4G04350	AT5G66170
AT4G04692	AT5G66630
AT4G04830	AT5G66650
AT4G07825	AT5G66890
AT4G07868	AT5G67160
AT4G08680	AT5G67210
AT4G09040	AT5G67360
AT4G12917	AT5G67600
AT4G13170	AT1G02816
AT4G13460	AT1G03660
AT4G13650	AT1G05880
AT4G14548	AT1G06620
AT4G14550	AT1G07900
AT4G14680	AT1G10500
AT4G14750	AT1G13340
AT4G14870	AT1G13990
AT4G15450	AT1G14170
AT4G15930	AT1G14520
AT4G16141	AT1G18570
AT4G16770	AT1G22400
AT4G16835	AT1G23840
AT4G17560	AT1G24470
AT4G18220	AT1G26380
AT4G18670	AT1G27100
AT4G19020	AT1G27450
AT4G19120	AT1G28480
AT4G19170	AT1G30040
AT4G20070	AT1G30100
AT4G20130	AT1G30120
AT4G21460	AT1G33730
AT4G21770	AT1G43160
AT4G21960	AT1G45145
AT4G21990	AT1G52565
AT4G22570	AT1G52870
AT4G23820	AT1G54030
AT4G24175	AT1G54575
AT4G24660	AT1G55610
AT4G24750	AT1G57650
AT4G24760	AT1G58360
AT4G24770	AT1G59740
AT4G24790	AT1G63720
AT4G24972	AT1G64610
AT4G25080	AT1G66090
AT4G25480	AT1G66760
AT4G25630	AT1G67800
AT4G25740	AT1G68410
AT4G25990	AT1G70000
AT4G26370	AT1G70690
AT4G26530	AT1G72125
AT4G26600	AT1G72770
AT4G27030	AT1G72900
AT4G27300	AT1G72910
AT4G28180	AT1G77810
AT4G29060	AT1G80610
AT4G29170	AT2G01610
AT4G29400	AT2G16870
AT4G29700	AT2G17220
AT4G30620	AT2G17420
AT4G30690	AT2G17730
AT4G31050	AT2G18690
AT4G31060	AT2G21850
AT4G31820	AT2G24850
AT4G32190	AT2G25460
AT4G32230	AT2G26150
AT4G32570	AT2G26400
AT4G33220	AT2G28320
AT4G33470	AT2G28500
AT4G33760	AT2G29990
AT4G34260	AT2G31200
AT4G34290	AT2G31350
AT4G34620	AT2G31670
AT4G34980	AT2G33220
AT4G35920	AT2G35070
AT4G36410	AT2G37180
AT4G36570	AT2G37870
AT4G37110	AT2G38800
AT4G37300	AT2G41640
AT4G37330	AT2G42890
AT4G37800	AT2G43490
AT4G38160	AT2G44290
AT4G38580	AT3G01040
AT4G38840	AT3G09010
AT4G38860	AT3G10100
AT4G39260	AT3G11010
AT4G39460	AT3G13100
AT4G39710	AT3G14810
AT5G01410	AT3G16565
AT5G02120	AT3G16670
AT5G02160	AT3G18440
AT5G02710	AT3G18560
AT5G03800	AT3G19260
AT5G03940	AT3G21140
AT5G04360	AT3G21700
AT5G05740	AT3G24982
AT5G05840	AT3G25010
AT5G06550	AT3G25585
AT5G06670	AT3G26840
AT5G07580	AT3G28340
AT5G07690	AT3G28510
AT5G07700	AT3G44400
AT5G08280	AT3G46190
AT5G08400	AT3G48020
AT5G08600	AT3G50910
AT5G08610	AT3G51130
AT5G09840	AT3G51430
AT5G10240	AT3G51450
AT5G10690	AT3G52870
AT5G11450	AT3G53150
AT5G12950	AT3G54810
AT5G13690	AT3G57950
AT5G14320	AT3G59100
AT5G14660	AT3G60080
AT5G14740	AT3G60450
AT5G14920	AT4G00955
AT5G15410	AT4G05030
AT5G16000	AT4G06744
AT5G16140	AT4G08950
AT5G16715	AT4G09030
AT5G17460	AT4G09680
AT5G17600	AT4G11655
AT5G17880	AT4G13110
AT5G18570	AT4G13340
AT5G19740	AT4G14390
AT5G20040	AT4G16760
AT5G20950	AT4G16845
AT5G22340	AT4G18430
AT5G23020	AT4G19040
AT5G23280	AT4G19520
AT5G23310	AT4G21120
AT5G24000	AT4G23150
AT5G24155	AT4G23160
AT5G24160	AT4G23210
AT5G24470	AT4G25880
AT5G24490	AT4G29440
AT5G25130	AT4G30280
AT5G25210	AT4G30460
AT5G25460	AT4G32870
AT5G26570	AT4G34710
AT5G27010	AT4G39830
AT5G27390	AT5G01800
AT5G27560	AT5G05340
AT5G27820	AT5G07010
AT5G27927	AT5G07650
AT5G28622	AT5G09440
AT5G30495	AT5G10625
AT5G32460	AT5G13490
AT5G35450	AT5G13550
AT5G35796	AT5G15480
AT5G36890	AT5G17050
AT5G36900	AT5G17640
AT5G37020	AT5G18270
AT5G37570	AT5G22500
AT5G38520	AT5G22530
AT5G39210	AT5G22545
AT5G39350	AT5G22630
AT5G39980	AT5G24140
AT5G40160	AT5G24200
AT5G40450	AT5G24760
AT5G41650	AT5G25010
AT5G41761	AT5G25250
AT5G43850	AT5G25910
AT5G44005	AT5G26920
AT5G44420	AT5G27060
AT5G44580	AT5G28050
AT5G44600	AT5G28350
AT5G44785	AT5G41750
AT5G45680	AT5G45480
AT5G45930	AT5G45500
AT5G46800	AT5G45510
AT5G47190	AT5G45840
AT5G48010	AT5G46490
AT5G48470	AT5G46910
AT5G48570	AT5G47050
AT5G49030	AT5G47120
AT5G49410	AT5G48400
AT5G49740	AT5G48657
AT5G50740	AT5G50100
AT5G50860	AT5G51630
AT5G51100	AT5G51640
AT5G51545	AT5G52320
AT5G51820	AT5G52730
AT5G52100	AT5G53120
AT5G52860	AT5G56750
AT5G52970	AT5G57123
AT5G53420	AT5G57220
AT5G53490	AT5G57785
AT5G53700	AT5G57910
AT5G53860	AT5G59890
AT5G54180	AT5G60280
AT5G54600	AT5G61430
AT5G54960	AT5G62130
AT5G55220	AT5G63240
AT5G55740	AT5G63450
AT5G55920	AT5G64310
AT5G56590	AT5G64370
AT5G56850	AT5G64840
AT5G56910	AT1G02460
AT5G57110	AT1G03850
AT5G57170	AT1G17420
AT5G57230	AT1G17480
AT5G57640	AT1G17550
AT5G57960	AT1G17615
AT5G58250	AT1G19270
AT5G58600	AT1G32940
AT5G58930	AT1G53580
AT5G61660	AT1G65610
AT5G62720	AT1G72120
AT5G62990	AT1G73810
AT5G63140	AT1G79450
AT5G63160	AT2G03505
AT5G63310	AT2G12490
AT5G63530	AT2G12550
AT5G63810	AT2G17760
AT5G64770	AT2G18210
AT5G64860	AT2G23450
AT5G65207	AT2G30395
AT5G65220	AT2G35940
AT5G66470	AT2G37440
AT5G66520	AT2G39200
AT5G66530	AT2G39270
AT5G67150	AT3G08720
AT5G67640	AT3G12580
AT1G10110	AT3G13520
AT1G10200	AT3G15880
AT1G10760	AT3G18250
AT1G11180	AT3G26470
AT1G11220	AT3G27810
AT1G11440	AT3G46080
AT1G11530	AT3G47780
AT1G13270	AT3G51440
AT1G13410	AT3G53230
AT1G21600	AT3G55690
AT1G21680	AT3G56200
AT1G22570	AT3G56310
AT1G25320	AT3G59010
AT1G27630	AT4G10290
AT1G34160	AT4G11340
AT1G49230	AT4G11860
AT1G51940	AT4G13820
AT1G60510	AT4G16950
AT1G60525	AT4G20110
AT1G60600	AT4G21980
AT1G61190	AT4G36140
AT1G63360	AT4G36950
AT1G63860	AT5G06320
AT1G64170	AT5G14420
AT1G68670	AT5G39050
AT1G68890	AT5G39090
AT1G70560	AT5G46350
AT1G74850	AT5G51070
AT1G80480	AT5G57050
AT2G07717	AT5G57480
AT2G15890	AT5G58770
AT2G15960	AT5G59220
AT2G21130	AT5G62150
AT2G21660	AT5G63020
AT2G22400	AT5G64260
AT2G22410	AT5G67340
AT2G22450
AT2G28930
AT2G30000
AT2G38465
AT2G41720
AT2G46310
AT2G47240
AT2G48070
AT3G03780
AT3G04260
AT3G04550
AT3G05130
AT3G07210
AT3G11020
AT3G14210
AT3G15115
AT3G16180
AT3G16290
AT3G18110
AT3G18420
AT3G22150
AT3G23020
AT3G23805
AT3G43790
AT3G44160
AT3G46970
AT3G47160
AT3G47350
AT3G48500
AT3G54210
AT3G55760
AT3G59820
AT4G00340
AT4G02540
AT4G02630
AT4G05330
AT4G13810
AT4G14170
AT4G14270
AT4G16390
AT4G18370
AT4G26670
AT4G30660
AT4G32340
AT4G35440
AT4G37920
AT4G38020
AT4G39952
AT5G01260
AT5G01590
AT5G02670
AT5G02860
AT5G06690
AT5G11150
AT5G11480
AT5G14910
AT5G21920
AT5G22640
AT5G24314
AT5G25110
AT5G39760
AT5G39860
AT5G52780
AT5G57030
AT5G57630
AT5G63180
AT5G63380
AT5G63420
AT5G66880

## Sheet: Genes depicted in Fig. 2d
Response to bacterium (80 genes)
AT3G48640
AT2G14610
AT5G57220
AT1G78410
AT2G30770
AT1G33960
AT5G26920
AT1G18570
AT4G33925
AT4G23210
AT4G21610
AT3G47480
AT1G70690
AT1G73805
AT4G18360
AT3G60190
AT4G12470
AT5G02490
AT3G01830
AT1G35230
AT4G11890
AT3G59700
AT5G55450
AT4G12720
AT5G46350
AT5G59890
AT1G80460
AT4G03550
AT5G06320
AT4G19700
AT5G46180
AT3G49120
AT5G01900
AT2G36470
AT5G10380
AT5G52640
AT1G72520
AT1G28480
AT5G08280
AT3G28910
AT2G27050
AT3G44880
AT5G06870
AT5G53120
AT3G29320
AT1G70560
AT5G45500
AT2G37660
AT3G17210
AT5G17880
AT4G37980
AT2G37220
AT2G46650
AT3G01480
AT2G15080
AT5G51545
AT1G75460
AT3G12580
AT2G33800
AT1G35680
AT2G39770
AT2G22330
AT3G52960
AT1G62660
AT5G51820
AT3G62030
AT2G44920
AT3G63190
AT5G52100
AT3G12780
AT4G23670
AT3G11630
AT2G35370
AT3G26520
AT3G14210
AT1G02205
AT5G14740
AT5G03760
AT4G38840
AT5G07690
