# Supplementary material for: Salicylic acid biosynthesis is enhanced and contributes to increased biotrophic pathogen resistance in Arabidopsis hybrids
Source: Nat Commun. 2015 Jun 12;6:7309. doi: 10.1038/ncomms8309 (PMC4490401; doi:10.1038/ncomms8309)
Supplement: Supplementary Dataset 2 — Summary of the original clones sequencing data of bisulfite sequencing [file ncomms8309-s3.xls]

## Sheet: PAD4-Region 1
PAD4 At3g52430, Region 1(Chr3:19433604-19433927)
Col-0-Clone-1
AAGTGTTTTGAATAATTATAGAATTTAGTTTTTTATTATTATTTTATTGAATTTTTGTTAAATTGTTGTAGTTCGAAAGACGATTTCGAGTTTTTTATCGTACGAGAGAATATAAGAGAAAAGTTAAATGTAAGTTTAATTTTGATGTTTTGTAGTTTTAATGTTTTATTTTTTGGATAATAGTTTGGTATATTTTTTTTTATTATGTTTTTTTTTGTTTTGTAGGGTATATGTGATAGAGTTGTTGTTAAGTTTTAAAAAATTGTGAGGAAGTTTGTAAGAGTGTAATATTTATATTTTTAATTGGTAGGGAGATTTATGAAGGAAGATGATGAGGTGAGATAATAGTATTGGA
Col-0-Clone-2
AAGTGTTTTGAATAATTATAGAATTTAGTTTTTTATTATTATTTTATTGAATTTTTGTTAAATTGTTGTAGTTCGAAAGACGATTTCGAGTTTTTTATCGTACGAGAGAATATAAGAGAAAAGTTAAATGTAAGTTTAATTTTGATGTTTTGTAGTTTTAATGTTTTATTTTTTGGATAATAGTTTGGTATATTTTTTTTTATTATGTTTTTTTTTGTTTTGTAGGGTATATGTGATAGAGTTGTTGTTAAGTTTTAAAAAATTGTGAGGAAGTTTGTAAGAGTGTAATATTTATATTTTTAATTGGTAGGGAGATTTATGAAGGAAGATGATGAGGTGAGATAATAGTATTGGA
Col-0-Clone-3
AAGTGTTTTGAATAATTATAGAATTTAGTTTTTTATTATTATTTTATTGAATTTTTGTTAAATTGTTGTAGTTCGAAAGATGATTTCGAGTTTTTTATCGTACGAGAGAATATAAGAGAAAAGTTAAATGTAAGTTTAATTTTGATGTTTTGTAGTTTTAATGTTTTATTTTTTGGATAATAGTTTGGTATATTTTTTTTATTATGTTTTTTTTTGTTTTGTAGGGTATATGTGATAGAGTTGTTGTTAAGTTTTAAAAAATTGTGAGGAAGTTTGTAAGAGTGTAATATTTATATTTTTAATTGGTAGGGAGATTTATGAAGGAAGATGATGAGGTGAGATAATAGTATTGGA
Col-0-Clone-4
AAGTGTTTTGAATAATTATAGAATTTAGTTTTTTATTATTATTTTATTGAATTTTTGTTAAATTGTTGTAGTTCGAAAGACGATTTTGAGTTTTTTATCGTACGAGAGAATATAAGAGAAAAGTTAAATGTAAGTTTAATTTTGATGTTTTGTAGTTTTAATGTTTTATTTTTTGGATAATAGTTTGGTATATTTTTTTTTATTATGTTTTTTTTTGTTTTGTAGGGTATATGTGATAGAGTTGTTGTTAAGTTTTAAAAAATTGTGAGGAAGTTTGTAAGAGTGTAATATTTATATTTTTAATTGGTAGGGAGATTTATGAAGGAAGATGATGAGGTGAGATAATAGTATTGGA
Col-0-Clone-5
AAGTGTTTTGAATAATTATAGAATTTAGTTTTTTATTATTATTTTATTGAATTTTTGTTAAATTGTTGTAGTTCGAAAGACGATTTCGAGTTTTTTATCGTACGAGAGAATATAAGAGAAAAGTTAAATGTAAGTTTAATTTTGATGTTTTGTAGTTTTAATGTTTTATTTTTTGGATAATAGTTTGGTATATTTTTTTTTATTATGTTTTTTTTTGTTTTGTAGGGTATATGTGATAGAGTTGTTGTTAAGTTTTAAAAAATTGTGAGGAAGTTTGTAAGAGTGTAATATTTATATTTTTAATTGGTAGGGAGATTTATGAAGGAAGATGATGAGGTGAGATAATAGTATTGGA
Col-0-Clone-6
AAGTGTTTTGAATAATTATAGAATTTAGTTTTTTATTATTATTTTATTGAATTTTTGTTAAATTGTTGTAGTTCGAAAGACGATTTTGAGTTTTTTATCGTACGAGAGAATATAAGAGAAAAGTTAAATGTAAGTTTAATTTTGATGTTTTGTAGTTTTAATGTTTTATTTTTTGGATAATAGTTTGGTATATTTTTTTTTATTATGTTTTTTTTGTTTTGTAGGGTATATGTGATAGAGTTGTTGTTAAGTTTTAAAAAATTGTGAGGAAGTTTGTAAGAGTGTAATATTTATATTTTTAATTGGTAGGGAGATTTATGAAGGAAGATGATGAGGTGAGATAATAGTATTGGA
Col-0-Clone-7
AAGTGTTTTGAATAATTATAGAATTTAGTTTTTTATTATTATTTTATTGAATTTTTGTTAAATTGTTGTAGTTCGAAAGACGATTTCGAGTTTTTTATCGTACGAGAGAATATAAGAGAAAAGTTAAATGTAAGTTTAATTTTGATGTTTTGTAGTTTTAATGTTTTATTTTTTGGATAATAGTTTGGTATATTTTTTTTTATTATGTTTTTTTTTGTTTTGTAGGGTATATGTGATAGAGTTGTTGTTAAGTTTTAAAAAATTGTGAGGAAGTTTGTAAGAGTGTAATATTTATATTTTTAATTGGTAGGGAGATTTATGAAGGAAGATGATGAGGTGAGATAATAGTATTGGA
Col-0-Clone-8
AAGTGTTTTGAATAATTATAGAATTTAGTTTTTTATTATTATTTTATTGAATTTTTGTTAAATTGTTGTAGTTCGAAAGATGATTTCGAGTTTTTTATCGTACGAGAGAATATAAGAGAAAAGTTAAATGTAAGTTTAATTTTGATGTTTTGTAGTTTTAATGTTTTATTTTTTGGATAATAGTTTGGTATATTTTTTTTTATTATGTTTTTTTTTGTTTCGTAGGGTATATGTGATAGAGTTGTTGTTAAGTTTTAAAAAATTGTGAGGAAGTTTGTAAGAGTGTAATATTTATATTTTTAATTGGTAGGGAGATTTATGAAGGAAGATGATGAGGTGAGATAATAGTATTGGA
Col-0-Clone-9
AAGTGTTTTGAATAATTATAGAATTTAGTTTTTTATTATTATTTTATTGAATTTTTGTTAAATTGTTGTAGTTCGAAAGATGATTTCGAGTTTTTTATCGTACGAGAGAATATAAGAGAAAAGTTAAATGTAAGTTTAATTTTGATGTTTTGTAGTTTTAATGTTTTATTTTTTGGATAATAGTTTGGTATATTTTTTTTTATTATGCTTTTTTTTGTTTTGTAGGGTATATGTGATAGAGTTGTTGTTAAGTTTTAAAAAATTGTGAGGAAGTTTGTAAGAGTGTAATATTTATATTTTTAATTGGTAGGGAGATTTATGAAGGAAGATGATGAGGTGAGATAATAGTATTGGA
Col-0-Clone-10
AAGTGTTTTGAATAATTATAGAATTTAGTTTTTTATTATTATTTTATTGAATTTTTGTTAAATTGTTGTAGTTCGAAAGATGATTTCGAGTTTTTTATCGTACGAGAGAATATAAGAGAAAAGTTAAATGTAAGTTTAATTTTGATGTTTTGTAGTTTTAATGTTTTATTTTTTGGATAATAGTTTGGTATATTTTTTTTTATTATGTTTTTTTTTGTTTTGTAGGGTATATGTGATAGAGTTGTTGTTAAGTTTTAAAAAATTGTGAGGAAGTTTGTAAGAGTGTAATATTTATATTTTTAATTGGTAGGGAGATTTATGAAGGAAGATGATGAGGTGAGATAATAGTATTGGA
Col-0-Clone-11
AAGTGTTTTGAATAATTATAGAATTTAGTTTTTTATTATTATTTTATTGAATTTTTGTTAAATTGTTGTAGTTCGAAAGACGATTTCGAGTTTTTTATCGTACGAGAGAATATAAGAGAAAAGTTAAATGTAAGTTTAATTTTGATGTTTTGTAGTTTTAATGTTTTATTTTTTGGATAATAGTTTGGTATATTTTTTTTTATTATGTTTTTTTTTGTTTTGTAGGGTGTATGTGATAGAGTTGTTGTTAAGTTTTAAAAAATTGTGAGGAGGTTTGTAAGAGTGTAATATTTATATTTTTAATTGGTAGGGAGATTTATGAAGGAAGATGATGAGGTGAGATAATAGTATTGGA
Col-0-Clone-12
AAGTGTTTTGAATAATTATAGAATTTAGTTTTTTATTATTATTTTATTGAATTTTTGTTAAATTGTTGTAGTTCGAAAGACGATTTCGAGTTTTTTATCGTACGAGAGAATATAAGAGAAAAGTTAAATGTAAGTTTAATTTTGATGTTTTGTAGTTTTAATGTTTTATTTTTTGGATAATAGTTTGGTATATTTTTTTTTATTATGTTTTTTTTTGTTTTGTAGGGTATATGTGATAGAGTTGTTGTTAAGTTTTAAAAAATTGTGAGGAAGTTTGTAAGAGTGTAATATTTATATTTTTAATTGGTAGGGAGATTTATGAAGGAAGATGATGAGGTGAGATAATAGTATTGGA
Col-0-Clone-13
AAGTGTTTTGAATAATTATAGAATTTAGTTTTTTATTATTATTTTACTGAATTTTTGTTAAATTGTTGTAGTTCGAAAGACGATTTCGAGTTTTTTATCGTACGAGAGAATATAAGAGAAAAGTTAAATGTAAGTTTAATTTTGATGTTTTGTAGTTTTAATGTTTTATTTTTTGGATAATAGTTTGGTATATTTTTTTTTATTATGTTTTTTTTTGTTTTGTAGGGTATATGTGATAGAGTTGTTGTTAAGTTTTAAAAAATTGTGAGGAAGTTTGTAAGAGTGTAATATTTATATTTTTAATTGGTAGGGAGATTTATGAAGGAAGATGATGAGGTGAGATAATAGTATTGGA
Sei-Clone1
AAGTGTTTTGAATAATTATAGAATTTAGTTTTTTATTATTATTTTATTGAATTTTTGTTGAATTGTTGTAGTTCGAAAGACGATTTCGAGTTTTTTATCGTACGAGAGAATATAAGAGAAAAGTTAAATGTAAGTTTAATTTTGATGTTTTGTAGTTTTAATGTTTTATTTTTTGGATAATAGTTTGGTATATTTTTTTTTATTATGGTTTTTTTTGTTTTGTAGGGTATATGTGATAGAGTTGTTGTTAAGTTTTAAAAAATTGTGAGGAAGTTTGTAAGAGTGTAATATTTATATTTTTAATTGGTAGGGAGATTTACGAAGGAAGATGATGAGGTGAGATAATAGTATTGGA
Sei-Clone2
AAGTGTTTTGAATAATTATAGAATTTAGTTTTTTATTATTATTTTATTGAATTTTTGTTAAATTGTTGTAGTTCGAAAGATGATTTCGAGTTTTTTATCGTACGAGAGAATATAAGAGAAAAGTTAAATGTAAGTTTAATTTTGATGTTTTGTAGTTTTAATGTTTTATTTTTTGGATAATAGTTTGGTATATTTTTTTTTATTATGGTTTTTTTTGTTTTGTAGGGTATATGTGATAGAGTTGTTGTTAAGTTTTAAAAAATTGTGAGGAAGTTTGTAAGAGTGTAATATTTATATTTTTAATTGGTAGGGAGATTTACGAAGGAAGATGATGAGGTGAGATAATAGTATTGGA
Sei-Clone3
AAGTGTTTTGAATAATTATAGAATTTAGTTTTTTATTATTATTTTATTGAATTTTTGTTAAATTGTTGTAGTTCGAAAGACGATTTCGAGTTTTTTATCGTACGAGAGAATATAAGAGAAAAGTTAAATGTAAGTTTAATTTTGATGTTTTGTAGTTTTAATGTTTTATTTTTTGGATAATAGTTTGGTATATTTTTTTTTATTATGGTTTTTTTTGTTTTGTAGGGTATATGTGATAGAGTTGTTGTTAAGTTTTAAAAAATTGTGAGGAAGTTTGTAAGAGTGTAATATTTATATTTTTAATTGGTAGGGAGATTTACGAAGGAAGATGATGAGGTGAGATAATAGTATTGGA
Sei-Clone4
AAGTGTTTTGAATAATTATAGAATTTAGTTTTTTATTATTATTTTATTGAATTTTTGTTAAATTGTTGTAGTTCGAAAGACGATTTCGAGTTTTTTATCGTACGAGAGAATATAAGAGAAAAGTTAAATGTAAGTTTAATTTTGATGTTTTGTAGTTTTAATGTTTTATTTTTTGGATAATAGTTTGGTATATTTTTTTTTATTATGGTTTTTTTTGTTTTGTAGGGTATATGTGATAGAGTTGTTGTTAAGTTTTAAAAAATTGTGAGGAAGTTTGTAAGAGTGTAATATTTATATTTTTAATTGGTAGGGAGATTTACGAAGGAAGATGATGAGGTGAGATAATAGTATTGGA
Sei-Clone5
AAGTGTTTTGAATAATTATAGAATTTAGTTTTTTATTATTATTTTATTGAATTTTTGTTAAATTGTTGTAGTTCGAAAGACGATTTCGAGTTTTTTATCGTACGAGAGAATATAAGAGAAAAGTTAAATGTAAGTTTAATTTTGATGTTTTGTAGTTTTAATGTTTTATTTTTTGGATAATAGTTTGGTATATTTTTTTTTATTATGGTTTTTTTTGTTTTGTAGGGTATATGTGATAGAGTTGTTGTTAAGTTTTAAAAAATTGTGAGGAAGTTTGTAAGAGTGTAATATTTATATTTTTAATTGGTAGGGAGATTTATGAAGGAAGATGATGAGGTGAGATAATAGTATTGGA
Sei-Clone6
AAGTGTTTTGAATAATTATAGAATTTAGTTTTTTATTATTATTTTATTGAATTTTTGTTAAATTGTTGTAGTTCGAAAGACGATTTCGAGTTTTTTATCGTACGAGAGAATATAAGAGAAAAGTTAAATGTAAGTTTAATTTTGATGTTTTGTAGTTTTAATGTTTTATTTTTTGGATAATAGTTTGGTATATTTTTTTTTATTATGGTTTTTTTTGTTTTGTAGGGTATATGTGATAGAGTTGTTGTTAAGTTTTAAAAAATTGTGAGGAAGTTTGTAAGAGTGTAATATTTATATTTTTAATTGGTAGGGAGATTTACGAAGGAAGATGATGAGGTGAGATAATAGTATTGGA
Sei-Clone7
AAGTGTTTTGAATAATTATAGAATTTAGTTTTTTATTATTATTTTATTGAATTTTTGTTAAATTGTTGTAGTTCGAAAGACGATTTCGAGTTTTTTATCGTACGAGAGAATATAAGAGAAAAGTTAAATGTAAGTTTAATTTTGATGTTTTGTAGTTTTAATGTTTTATTTTTTGGATAATAGTTTGGTATATTTTTTTTTATTATGGTTTTTTTTGTTTTGTAGGGTATATGTGATAGAGTTGTTGTTAAGTTTTAAAAAATTGTGAGGAAGTTTGTAAGAGTGTAATATTTATATTTTTAATTGGTAGGGAGATTTACGAAGGAAGATGATGAGGTGAGATAATAGTATTGGA
Sei-Clone8
AAGTGTTTTGAATAATTATAGAATTTAGTTTTTTATTATTATTTTATTGAATTTTTGTTAAATTGTTGTAGTTCGAAAGACGATTTCGAGTTTTTTATCGTACGAGAGAATATAAGAGAAAAGTTAAATGTAAGTTTAATTTTGATGTTTTGTAGTTTTAATGTTTTATTTTTTGGATAATAGTTTGGTATATCTTTTTTTATTATGGTTTTTTTTGTTTTGTAGGGTATATGTGATAGAGTTGTTGTTAAGTTTTAAAAAATTGTGAGGAAGTTTGTAAGAGTGTAATATTTATATTTTTAATTGGTAGGGAGATTTACGAAGGAAGATGATGAGGTGAGATAATAGTATTGGA
Sei-Clone9
AAGTGTTTTGAATAATTATAGAATTTAGTTTTTTATTATTATTTTATTGAATTTTTGTTAAATTGTTGTAGTTCGAAAGACGATTTCGAGTTTTTTATCGTACGAGAGAATATAAGAGAAAAGTTAAATGTAAGTTTAATTTTGATGTTTTGTAGTTTTAATGTTTTATTTTTTGGATAATAGTTTGGTATATTTTTTTTATTATGGTTTTTTTTGTTTTGTAGGGTATATGTGATAGAGTTGTTGTTAAGTTTTAAAAAATTGTGAGGAAGTTTGTAAGAGTGTAATATTTATATTTTTAATTGGTAGGGAGATTTACGAAGGAAGATGATGAGGTGAGATAATAGTATTGGA
Sei-Clone10
AAGTGTTTTGAATAATTATAGAATTTAGTTTTTTATTATTATTTTATTGAATTTTTGTTAAATTGTTGTAGTTCGAAAGACGACTTCGAGTTTTTTATCGTACGAGAGAATATAAGAGAAAAGTTAAATGTAAGTTTAATTTTGATGTTTTGTAGTTTTAATGTTTTATTTTTTGGATAATAGTTTGGTATATTTTTTTTTATTATGGTTTTTTTTGTTTTGTAGGGTATATGTGATAGAGTTGTTGTTAAGTTTTAAAAAATTGTGAGGAAGTTTGTAAGAGTGTAATATTTATATTTTTAATTGGTAGGGAGATTTATGAAGGAAGATGATGAGGTGAGATAATAGTATTGGA
Sei-Clone11
AAGTGTTTTGAATAATTATAGAATTTAGTTTTTTATTATTATTTTATTGAATTTTTGTTAAATTGTTGTAGTTCGAAAGACGATTTTGAGTTTTTTATCGTATGAGAGAATATAAGAGAAAAGTTAAGTGTAAGTTTAATTTTGATGTTTTGTAGTTTTAATGTTTTATTTTTTGGATAATAGTTTGGTGTATTTTTTTTTATTATGGTTTTTTTTGTTTTGTAGGGTATATGTGATAGAGTTGTTGTTAAGTTTTAAAAAATTGTGAGGAAGTTTGTAAGAGTGTAATATTTATATTTTTAATTGGTAGGGAAATTTATGAAGGAAGATGATGAGGTGAGATAATAGTATTGGA
Sei-Clone12
AAGTGTTTTGAATAATTATAGAATTTAGTTTTTTATTATTATTTTATTGAATTTTTGTTAAATTGTTGTAGTTCGAAAGACGATTTCGAGTTTTTCATCGTACGAGAGAATATAAGAGAAAAGTTAAATGTAAGTTTAATTTTGATGTTTTGTAGTTTTAATGTTTTATTTTTTGGATAATAGTTTGGTATATTTTTTTTTATTATGGTTTTTTTTGTTTTGTAGGGTATATGTGATAGAGTTGTTGTTAAGTTTTAAAAAATTGTGAGGAAGTTTGTAAGAGTGTAATATTTATATTTTTAATTGGTAGGGAAATTTATGAAGGAAGATGATGAGGTGAGATAATAGTATTGGA
Sei-Clone13
AAGTGTTTTGAATAATTATAGAATTTAGTTTTTTATTATTATTTTATTGAATTTTTGTTAAATTGTTGTAGTTCGAAAGACGATTTCGAGTTTTTTATCGTACGAGAGAATATAAGAGAAAAGTTAAATGTAAGTTTAATTTTGATGTTTTGTAGTTTTAATGTTTTATTTTTTGGATAATAGTTTGGTATATTTTTTTTTATTATGGTTTTTTTTGTTTTGTAGGGTATATGTGATAGAGTTGTTGTTAAGTTTTAAAAAATTGTGAGGAAGTTTGTAAGAGTGTAATATTTATATTTTTAATTGGTAGGGAGATTTACGAAGGAAGATGATGAGGTGAGATAATAGTATTGGA
Sei-Clone14
AAGTGTTTTGAATAATTATAGAATTTAGTTTTTTATTATTATTTTATTGAATTCTTGTTAAATTGTTGTAGTTCGAAAGACGATTTCGAGTTTTTTATCGTACGAGAGAATATAAGAGAAAAGTTAAATGTAAGTTTAATTTTGATGTTTTGTAGTTTTAATGTTTTATTTTTTGGATAATAGTTTGGTATATTTTTTTTTATTATGGTTTTTTTTGTTTTGTAGGGCATATGTGATAGAGTTGTTGTTAAGTTTTAAAAAATTGTGAGGAAGTTTGTAAGAGTGTAATATTTATATTTTTAATTGGTAGGGAGATTTACGAAGGAAGATGATGAGGTGAGATAATAGTATTGGA
Sei-Clone15
AAGTGTTTTGAATAATTATAGAATTTAGTTTTTTATTATTATTTTATTGAATTTTTGTTAAATTGTTGTAGTTCGAAAGACGATTTCGAGTTTTTTATCGTACGAGAGAATATAAGAGAAAAGTTAAATGTAAGTTTAATTTTGATGTTTTGTAGTTTTAATGTTTTATTTTTTGGATAATAGTTTGGTATATTTTTTTTTATTATGGTTTTTTTTGTTTTGTAGGGTATATGTGATAGAGTTGTTGTTAAGTTTTAAAAAATTGTGAGGAAGTTTGTAAGAGTGTAATATTTATATTTTTAATTGGTAGGGAGATTTACGAAGGAAGATGATGAGGTGAGATAATAGTATTGGA
Sei-Clone16
AAGTGTTTTGAATAATTATAGAATTTAGTTTTTTATTATTATTTTATTGAATTTTTGTTAAATTGTTGTAGTTCGAAAGACGATTTTGAGTTTTTTATCGTACGAGAGAATATAAGAGAAAAGTTAAATGTAAGTTTAATTTTGATGTTTTGTAGTTTTAATGTTTTATTTTTTGGATAATAGTTTGGTATATTTTTTTTTATTATGGTTTTTTTTGTTTTGTAGGGTATATGTGATAGAGTTGTTGTTAAGTTTTAAAAAATTGTGAGGAAGTTTGTAAGAGTGTAATATTTATATTTTTAATTGGTAGGGAGATTTATGAAGGAAGATGATGAGGTGAGATAATAGTATTGGA
Fsc-Clone1
AAGTGTTTTGAATAATTATAGAATTTAGTTTTTTATTATTATTTTATTGAATTTTTGTTAAATTGTTGTAGTTTGAAAGACGATTTCGAGTTTTTTATCGTACGAGAGAATATAAGAGAAAAGTTAAATGTAAGTTTAATTTTGATGTTTTGTAGTTTTAATGTTTTATTTTTTGGATAATAGTTTGGTATATTTTTTTTTATTATGGTTTTTTTTGTTTTGTAGGGTATATGTGATAGAGTTGTTGTTAAGTTTTAAAAAATTGTGAGGAAGTTTGTAAGAGTGTAATATTTATATTTTTAATTGGTAGGGAGATTTACGAAGGATGATGATGAGGTGAGATAATAGTATTGGA
Fsc-Clone2
AAGTGTTTTGAATAATTATAGAATTTAGTTTTTTATTATTATTTTATTGAATTTTTGTTAAATTGTTGTAGTCCGAAAGACGATTTCGAGTTTTTTATCGTACGAGAGAATATAAGAGAAAAGTTAAATGTAAGTTTAATTTTGATGTTTTGTAGTTTTAATGTTTTATTTTTTGGATAATAGTTTGGTATATTTTTTTTTATTATGGTTTTTTTTGTTTTGTAGGGTATATGTGATAGAGTTGTTGTTAAGTTTTAAAAAATTGTGAGGAAGTTTGTAAGAGTGTAATATTTATATTTTTAATTGGTAGGGAGATTTACGAAGGAAGATGATGAGGTGAGATAATAGTATTGGA
Fsc-Clone3
AAGTGTTTTGAATAATTATAGAATTTAGTTTTTTATTATTATTTTATTGAATTTTTGTTAAATTGTTGTAGTTCGAAAGACGATTTCGAGTTTTTTATCGTACGAGAGAATATAAGAGAAAAGTTAAATGTAAGTTTAATTTTGATGTTTTGTAGTTTTAATGTTTTATTTTTTGGATAATAGTTTGGTATATTTTTTTTTATTATGGTTTTTTTTGTTTTGTAGGGTATATGTGATAGAGTTGTTGTTAAGTTTTAAAAAATTGTGAGGAAGTTTGTAAGAGTGTAATATTTATATTTTTAATTGGTAGGGAGATTTACGAAGGAAGATGATGAGGTGAGATAATAGTATTGGA
Fsc-Clone4
AAGTGTTTTGAATAATTATAGAATTTAGTTTTTTATTATTATTTTATTGAATTTTTGTTAAATTGTTGTAGTTCGAAAGACGATTTCGAGTTTTTTATCGTACGAGAGAATATAAGAGGAAAGTTAAATGTAAGTTTAATTTTGATGTTTTGTAGTTTTAATGTTTTATTTTTTGGATAATAGTTTGGTATATTTTTTTTTATTATGTTTTTTTTTGTTTTGTAGGGTATATGTGATAGAGTTGTTGTTAAGTTTTAAAAAATTGTGAGGAAGTTTGTAAGAGTGTAATATTTATATTTTTAATTGGTAGGGAGATTTATGAAGGAAGATGATGAGGTGAGATAATAGTATTGGA
Fsc-Clone5
AAGTGTTTTGAATAATTATAGAATTTAGTTTTTTATTATTATTTTATTGAATTTTTGTTAAATTGTTGTAGTTCGAAAGACGATTTTGAGTTTTTTATCGTACGAGAGAATATAAGAGAAAAGTTAAATGTAAGTTTAATTTTGATGTTTTGTAGTTTTAATGTTTTATTTTTTGGATAATAGTTTGGTATATTTTTTTTTATTATGGTTTTTTTTGTTTTGTAGGGTATATGTGATAGAGTTGTTGTTAAGTTTTAAAAAATTGTGAGGAAGTTTGTAAGAGTGTAATATTTATATTTTTAATTGGTAGGGAGATTTACGAAGGAAGATGATGAGGTGAGATAATAGTATTGGA
Fsc-Clone6
AAGTGTTTTGAATAATTATAGAATTTAGTTTTTTATTATTATTTTATTGAATTTTTGTTAAATTGTTGTAGTTCGAAAGACGATTTCGAGTTTTTTATCGTACGAGAGAATATAAGAGAAAAGTTAAATGTAAGTTTAATTTTGATGTTTTGTAGTTTTAATGTTTTATTTTTTGGATAATAGTTTGGTATATTTTTTTTTATTATGTTTTTTTTTGTTTTGTAGGGTATATGTGATAGAGTTGTTGTTAAGTTTTAAAAAATTGTGAGGAAGTTTGTAAGAGTGTAATATTTATATTTTTAATTGGTAGGGAGATTTATGAAGGAAGATGATGAGGTGAGATAATAGTATTGGA
Fsc-Clone7
AAGTGTTTTGAATAATTATAGAATTTAGTTTTTTATTATTATTTTATTGAATTTTTGTTAAATTGTTGTAGTTCGAAAGACGATTTCGAGTTTTTTATCGTACGAGAGAATATAAGAGAAAAGTTAAATGTAAGTTTAATTTTGATGTTTTGTAGTTTTAATGTTTTATTTTTTGGATAATAGTTTGGTATATTTTTTTTTATTATGTTTTTTTTTGTTTTGTAGGGTATATGTGATAGAGTTGTTGTTAAGTTTTAAAAAATTGTGAGGAAGTTTGTAAGAGTGTAATATTTATATTTTTAATTGGTAGGGAGATTTATGAAGGAAGATGATGAGGTGAGATAATAGTATTGGA
Fsc-Clone8
AAGTGTTTTGAATAATTATAGAATTTAGTTTTTTATTATTATTTTATTGAATTTTTGTTAAATTGTTGTAGTTCGAAAGACGATTTCGAGTTTTTTATTGTACGAGAGAATATAAGAGAAAAGTTAAATGTAAGTTTAATTTTGATGTTTTGTAGTTTTAATGTTTTATTTTTTGGATAATAGTTTGGTATATTTTTTTTTATTATGGTTTTTTTTGTTTTGTAGGGTATATGTGATAGAGTTGTTGTTAAGTTTTAAAAAATTGTGAGGAAGTTTGTAAGAGTGTAATATTTATATTTTTAATTGGTAGGGAGATTTACGAAGGAAGATGATGAGGTGAGATAATAGTATTGGA
Fsc-Clone9
AAGTGTTTTGAATAATTATAGAATTTAGTTTTTTATTATTATTTTATTGAATTTTTGTTAAATTGTTGTAGTTCGAAAGACGATTTCGAGTTTTTTATCGTACGAGAGAATATAAGAGAAAAGTTAAATGTAAGTTTAATTTTGATGTTTTGTAGTTTTAATGTTTTATTTTTTGGATAATAGTTTGGTATATTTTTTTTTATTATGTTTTTTTTTGTTTTGTAGGGTATATGTGATAGAGTTGTTGTTAAGTTTTAAAAAATTGTGAGGAAGTTTGTAAGAGTGTAATATTTATATTTTTAATTGGTAGGGAGATTTATGAAGGAAGATGATGAGGTGAGATAATAGTATTGGA
Fsc-Clone10
AAGTGTTTTGAATAATTATAGAATTTAGTTTTCTATTATTATTTTATTGAATTTTTGTTAAATTGTTGTAGTTCGAAAGACGATTTCGAGTTTTTTATCGTACGAGAGAATATAAGAGAAAAGTTAAATGTAAGTTTAATTTTGATGTTTTGTAGTTTTAATGTTTTATTTTTTGGATAATAGTTTGGTATATTTTTTTTTATTATGGTTTTTTTTGTTTTGTAGGGTATATGTGATAGAGTTGTTGTTAAGTTTTAAAAAATTGTGAGGAAGTTTGTAAGAGTGTACTATTTATATTTTTAATTGGTAGGGAGATTTACGAAGGAAGATGATGAGGTGAGATAATAGTATTGGA
Fsc-Clone11
AAGTGTTTTGAATAATTATAGAATTTAGTTTTTTATTATTATTTTATTGAATTTTTGTTAAATTGTTGTAGTTCGAAAGACGATTTCGAGTTTTTTATCGTACGAGAGAATATAAGAGAAAAGTTAAATGTAAGTTTAATTTTGATGTTTTGTAGTTTTAATGTTTTATTTTTTGGATAATAGTTTGGTATATTTTTTTTTATTATGGTTTTTTTGTTTTGTAGGGTATATGTGATAGAGTTGTTGTTAAGTTTTAAAAAATTGTGAGGAAGTTTGTAAGAGTGTAATATTTATATTTTTAATTGGTAGGGAGATTTACGAAGGAAGATGATGAGGTGAGATAATAGTATTGGA
Fsc-Clone12
AAGTGTTTTGAATAATTATAGAATTTAGTTTTTTATTATTATTTTATTGAATTTTTGTTAAATTGTTGTAGTTCGAAAGACGATTTCGAGTTTTTTATCGTACGAGAGAATATAAGAGAAAAGTTAAATGTAAGTTTAATTTTGATGTTTTGTAGTTTTAATGTTTTATTTTTTGGATAATAGTTTGGTATATTTTTTTTTATTATGTTTTTTTTTGTTTTGTAGGGTATATGTGATAGAGTTGTTGTTAAGTTTTAAAAAATTGTGAGGAAGCTTGTAAGAGTGTAATATTTATATTTTTAATTGGTAGGGAGATTTATGAAGGAAGATGATGAGGTGAGATAATAGTATTGGA
Fsc-Clone13
AAGTGTTTTGAATAATTATAGAATTTAGTTTTTTATTATTATTTTATTGAATTTTTGTTAAATTGTTGTAGTTCGAAAGACGATTTCGAGTTTTTTATCGTACGAGAGAATATAAGAGAAAAGTTAAATGTAAGTTTAATTTTGATGTTTTGTAGTTTTAATGTTTTATTTTTTGGATAATAGTTTGGTATATTTTTTTTTATTATGGTTTTTTTTGTTTTGTAGGGTATATGTGATAGAGTTGTTGTTAAGTTTTAAAAAATTGTGAGGAAGTTTGTAAGAGTGTAATATTTATATTTTTAATTGGTAGGGAGATTTACGAAGGAAGATGATGAGGTGAGATAATAGTATTGGA
Fsc-Clone14
AAGTGTTTTGAATAATTATAGAATTTAGTTTTTTATTATTATTTTATTGAATTTTTGTTAAATTGTTGTAGTTCGAAAGACGATTTTGAGTTTTTTATCGTACGAGAGAATATAAGAGAAAAGTTAAATGTAAGTTTAATTTTGATGTTTTGTAGTTTTAATGTTTTATTTTTTGGATAATAGTTTGGTATATTTTTTTTTATTATGGTTTTTTTTGTTTTGTAGGGTATATGTGATAGAGTTGTTGTTAAGTTTTAAAAAATTGTGAGGAAGTTTGTAAGAGTGTAATATTTATATTTTTAATTGGTAGGGAGATTTACGAAGGAAGATGATGAGGTGAGATAATAGTATTGGA
Fsc-Clone15
AAGTGTTTTGAATAATTATAGAATTTAGTTTTTTATTATTATTTTATTGAATTTTTGTTAAATTGTTGTAGTTCGAAAGACGATTTCGAGTTTTTTATCGTACGAGAGAATATAAGAGAAAAGTTAAATGTAAGTTTAATTTTGATGTTTTGTAGTTTTAATGTTTTATTTTTTGGATAATAGTTTGGTATATTTTTTTTTATTATGGTTTTTTTTGTTTTGTAGGGTATATGTGATAGAGTTGTTGTTAAGTTTTAAAAAATTGTGAGGAAGTTTGTAAGAGTGTAATATTTATATTTTTAATTGGTAGGGAGATTTACGAAGGAAGATGATGAGGTGAGATAATAGTATTGGA

## Sheet: PAD4-Region2
PAD4 At3g52430, Region 2(Chr3:19433906-19434254)
Col-0-Clone-1
AGATGTAGAGATTAAGAATTATGTTGATTTAAATATTTTGTTTTTTTTAGAATTATTTGATAGAGGAATGTATGTGGGATTTATTGGATTTTTTGGTGGTGAGGAGAGTGAATTTGTAGTTGGGATTAGATTAGTTTTAGTTGAAAAGGTGAGTTTATTTGATTTTTTTTTTTTTTTAAAAAATATATTTTAATATTAATTGTTATAGAAAAATTGATTATTATGGTTTTTGTTATAATTTGTAAAAAAATGTTGAATTGTATTTTGATTTATAGGGTTTTGGGGTATTGATTTATGTGGGGATAGGGATAGTAGTTGG
Col-0-Clone-2
AGATGTAGAGATTAAGAATTATGTTGATTTAAATATTTTGTTTTTTTTAGAATTATTTGATAGAGGAATGTATGTGGGATTTATTGGATTTTTTGGTGGTGAGGAGAGTGAATTTGTAGTTGGGATTAGATTAGTTTTAGTTGAAAAGGTGAGTTTATTTGATTTTTTTTTTTTTTTAAAAAATATATTTTAATATTAATTGTTATAGTAAAATTGATTATTATGGTTTTTGTTATAATTTGTAAAAAAATGTTGAATTGTATTTTGATTTATAGGGTTTTGGGGTATTGATTTATGTGGGGATAGGGATAGTAGTTGG
Col-0-Clone-3
AGATGTAGAGATTAAGAATTATGTTGATTTAAATATTTTGTTTTTTTTAGAATTATTTGATAGAGGAATGTATGTGGGATTTATTGGATTTTTTGGTGGTGAGGAGAGTGAATTTGTAGTTGGGATTAGATTAGTTTTAGTTGAAAAGGGGAGTTTATTTGATTTTTTTTTTTTTTTTTAAAATATATTTTAATATTAATTGTTATAGTAAAATTGATTATTATGGTTTTTGTTATAATTTGTAAAAAAATGTTGAATTGTATTTTGATTTATAGGGTTTTGGGGTATTGATTTATGTGGGGATAGGGATAGTAGTTGG
Col-0-Clone-4
AGATGTAGAGATTAAGAATTATGTTGATTTAAATATTTTGTTTTTTTTAGAATTATTTGATAGAGGAATGTATGTGGGATTTATTGGATTTTTTGGTGGTGAGGAGAGTGAATTTGTAGTTGGGATTAGATTAGTTTTAGTTGAAAAGGTGAGTTTATTTGATTTTTTTTTTTTTTTAAAAAATATATTTTAATATTAATTGTTATAGTAAAATTGATTATTATGGTTTTTGTTATAATTTGTAAAAAAATGTTGAATTGTATTTTGATTTATAGGGTTTTGGGGTATTGATTTATGTGGGGATAGGGATAGTAGTTGG
Col-0-Clone-5
AGATGTAGAGATTAAGAATTATGTTGATTTAAATATTTTGTTTTTTTTAGAATTATTTGATAGAGGAATGTATGTGGGATTTATTGGATTTTTTGGTGGTGAGGAGAGTGAATTTGTAGTTGGGATTAGATTAGTTTTAGTTGAAAAGGTGAGTTTATTTGATTTTTTTTTTTTTTTAAAAAATATATTTTAATATTAATTGTTATAGTAAAATTGATTATTATAGTTTTTGTTATAATTTGTAAAAAAATGTTGAATTGTATTTTGATTTATAGGGTTTTGGGGTATTGATTTATGTGGGGATAGGGATAGTAGTTGG
Col-0-Clone-6
AGATGTAGAGATTAAGAATTATGTTGATTTAAATATTTTGTTTTTTTTAGAATTATTTGATAGAGGAATGTATGTGGGATTTATTGGATTTTTTGGTGGTGAGGAGAGTGAATTTGTAGTTGGGATTAGATTAGTTTTAGTTGAAAAGGTGAGTTTATTTGATTTTTTTTTTTTTTAAAAAATATATTTTAATATTAATTGTTATAGTAAAATTGATTATTATGGTTTTTGTTATAATTTGTAAAAAAATGTTGAATTGTATTTTGATTTATAGGGTTTTGGGGTATTGATTTATGTGGGGATAGGGATAGTAGTTGG
Col-0-Clone-7
AGATGTAGAGATTAAGAATTATGTTGATTTAAATATTTTGTTTTTTTTAGAATTATTTGATAGAGGAATGTATGTGGGATTTATTGGATTTTTTGGTGGTGAGGAGAGTGAATTTGTAGTTGGGATTAGATTAGTTTTAGTTGAAAAGGTGAGTTTATTTGATTTTTTTTTTTTTTTAAAAAATATATTTTAATATTAATTGTTATAGTAAAATTGATTATTATGGTTTTTGTTATAATTTGTAAAAAAATGTTGAATTGTATTTTGATTTATAGGGTTTTGGGGTATTGATTTATGTGGGGATAGGGATAGTAGTTGG
Col-0-Clone-8
AGATGTAGAGATTAAGAATTATGTTGATTTAAATATTTTGGTTTTTTTAGAATTATTTGATAGAGGAATGTATGTGGGATTTATTGGATTTTTTGGTGGTGAGGAGAGTGAATTTGTAGTTGGGATCAGATTAGTTTTAGTTGAAAAGGTGAGTTTATTTGATTTTTTTTTTTTTTTAAAAAATATATTTTAATATTAATTGTTATAGTAAAATTGATTATTATGGTTTTTGTTATAATTTGTAAAAAAATGTTGAATTGTATTTTGATTTATAGGGTTTTGGGGTATTGATTTATGTGGGGATAGGGATAGTAGTTGG
Col-0-Clone-9
AGATGTAGAGATTAAGAATTATGTTGATTTAAATATTTTGTTTTTTTTAGAATTATTTGATAGAGGAATGTATGTGGGATTTATTGGATTTTTTGGTGGTGAGGAGAGTGAATTTGTAGTTGGGATTAGATTAGTTTTAGTTGAAAAGGTGAGTTTATTTGATTTTTTTTTTTTTTTAAAAAATATATTTTAATATTAATTGTTATAGTAAAATTGATTATTATGGTTTTTGTTATAATTTGTAAAAAAATGTTGAATTGTATTTTGATTTATAGGGTTTTGGGGTATTGATTTATGTGGGGATAGGGATAGTAGTTGG
Col-0-Clone-10
AGATGTAGAGATTAAGAATTATGTTGATTTAAATATTTTGTTTTTTTTAGAATTATTTGATAGAGGAATGTATGTGGGATTTATTGGATTTTTTGGTGGTGAGGAGAGTGAATTTGTAGTTGGGATTAGATTAGTTTTAGTTGAAAAGGTGAGTTTATTTGATTTTTTTTTTTTTTTAAAAAATATATTTTAATACTAATTGTTATAGTAAAATTGATTATTATGGTTTTTGTTATAATTTGTAAAAAAATGTTGAATTGTATTTTGATTTATAGGGTTTTGGGGTATTGATTTATGTGGGGATAGGGATAGTAGTTGG
Col-0-Clone-11
AGATGTAGAGATTAAGAATTATGTTGATTTAAATATTTTGTTTTTTTTAGAATTATTTGATAGAGGAATGTATGTGGGATTTATTGGATTTTTTGGTGGTGAGGAGAGTGAATTTGTAGTTGGGATTAGATTAGTTTTAGTTGAAAAGGTGAGTTTATTTGATTTTTTTTTTTTTTTAAAAAATATATTTTAATATTAATTGTTATAGTAAAATTGATTATTATGGTTTTTGTTATAATTTGTAAAAAAATGTTGAATTGTATTTTGACTTATAGGGTTTTGGGGTATTGATTTATGTGGGGATAGGGATAGTAGTTGG
Col-0-Clone-12
AGATGTAGAGATTAAGAATTATGTTGATTTAAATATTTTGTTTTTTTTAGAATTATTTGATAGAGGAATGTATGTGGGATTTATTGGATTTTTTGGTGGTGAGGAGAGTGAATTTGTAGTTGGGATTAGATTAGTTTTAGTTGAAAAGGTGAGTTTATTTGATTTTTTTTTTTTTTTAAAAAATATATTTTAATATTAATTGTTATAGTAAAATTGATTATTATGGTTTTTGTTATAATTTGTAAAAAAATGTTGAATTGTATTTTGATTTATAGGGTTTTGGGGTATTGATTTATGTGGGGATAGGGATAGTAGTTGG
Col-0-Clone-13
AGATGTAGAGATTAAGAATTATGTTGATTTAAATATTTTGTTTTTTTTAGAATTATTTGATAGAGGAATGTATGTGGGATTTTTTGGATTTTTTGGTGGTGAGGAGAGTGAATTTGTAGTTGGGATTAGATTAGTTTTAGTTGAAAAGGTGAGTTTATTTGATTTTTTTTTTTTTTTAAAAAATATATTTTAATATTAATTGTTATAGTAAAATTGATTATTATGGTTTTTGTTATAATTTGTAAAAAAATGTTGAATTGTATTTTGATTTATAGGGTTTTGGGGTATTGATTTATGTGGGGATAGGGATAGTAGTTGG
Col-0-Clone-14
AGATGTAGAGATTAAGAATTATGTTGATTTAAATATTTTGTTTTTTTTAGAATTATTTGATAGAGGAATGTATGTGGGATTTATTGGATTTTTTGGTGGTGAGGAGAGTGAATTTGTAGTTGGGATTAGATTAGTTTTAGTTGAAAAGGTGAGTTTATTTGATTTTTTTTTTTTTTAAAAAATATATTTTAATATTAATTGTTATAGTAAAATTGATTATTATGGTTTTTGTTATAATTTGTAAAAAAATGTTGAATTGTATTTTGATTTATAGGGTTTTGGGGTATTGATTTATGTGGGGATAGGGATAGTAGTTGG
Col-0-Clone-15
AGATGTAGAGATTAAGAATTATGTTGATTTAAATATTTTGTTTTTTTTAGAATTATTTGATAGAGGAATGTATGTGGGATTTATTGGATTTTTTGGTGGTGAGGAGAGTGAATTTGTAGTTGGGATTAGATTAGTTTTAGTTGAAAAGGTGAGTTTATTTGATTTTTTTTTTTTTTTAAAAAATATATTTTAATATTAATTGTTATAGTAAAATTGATTATTATGGTTTTTGTTATAATTTGTAAAAAAATGTTGAATTGTATTTTGATTTATAGGGTTTTGGGGTATTGATTTATGTGGGGATAGGGATAGTAGTTGG
Col-0-Clone-16
AGATGTAGAGATTAAGAATTATGTTGATTTAAATATTTTGTTTTTTTTAGAATTATTTGATAGAGGAATGTATGTGGGATTTATTGGATTTTTTGGTGGTGAGGAGAGTGAATTTGTAGTTGGGATTAGATTAGTTTTAGTTGAAAAGGTGAGTTTATTTGATTTTTTTTTTTTTTAAAAAATATATTTTAATATTAATTGTTATAGTAAAATTGATTATTATGGTTTTTGTTATAATTTGTAAAAAAATGTTGAATTGTATTTTGATTTATAGGGTTTTGGGGTATTGATTTATGTGGGGATAGGGATAGTAGTTGG
Sei-Clone1
AGATGTAGAGATTAAGAATTATGTTGATTTAAATATTTTGTTTTTTTTAGAATTATTCGATAGAGGAATGTATGCGGGATTTATTGGATTTTTTGGTGGTGAGGAGAGTGAATTTGTAGTTGGGATTAGATTAGTTTTAGTTGAAGAGGGGAGTTTATTTGATTTTTTTTTTTTTTTAAAAAATATATTTTAATATTAATTGTTATAGTAAAATTGATTATTATGGTTTTTGTTATAATTTGTAAAATAATGTTGAATTGTATTTTGATTTATAGGGTTTTGGGGTATTGATTTATGTGGGGATAGGGATAGTAGTTGG
Sei-Clone2
AGATGTAGAGATTAAGAATTATGTTGATTTAAATATTTTGTTTTTTTTAGAATTATTCGATAGAGGAATGTATGTGGGATTTATTGGATTTTTTGGTGGTGAGGAGAGTGAATTTGTAGTTGGGATTAGATTAGTTTTAGTTGAAGAGGTGAGTTTATTTGATTTTTTTTTTTTTTTAAAAAATATATTTTAATATTAATTGTTATAGAAAAATTGATTATTATGGTTTTTGTTATAATTTGTAAAAAAATGTTGAATTGTTTTTTGATTTATAGGGTTTTGGGGTATTGATTTATGGGGGGATAGGGATAGTAGTTGG
Sei-Clone3
AGATGTAGAGATTAAGAATTATGTTGATTTAAATATTTTGTTTTTTTTAGAATTATTCGATAGAGGAATGTATGTGGGATTTATTGGATTTTTTGGTGGTGAGGAGAGTGAATTTGTAGTTGGGATTAGATTAGTTTTAGTTGAAAAGGTGAGTTTATTTGATTTTTTTTTTTTTTTAAAAAATATATTTTAATATTAATTGTTATAGTAAAATTGATTATTATGGTTTTTGTTATAATTTGTAAAATAATGTTGAATTGTATTTTGATTTATAGGGTTTTGGGGTATTGATTTATGGGGGGATAGGGATAGTAGTTGG
Sei-Clone4
AGATGTAGAGATTAAGAATTATGTTGATTTAAATATTTTGTTTTTTTTAGAATTATTTGATAGAGGAATGTATGTGGGATTTATTGGATTTTTTGGTGGTGAGGAGAGTGAATTTGTAGTTGGGATTAGATTAGTTTTAGTTGAAAAGGTGAGTTTATTTGATTTTTTTTTTTTTAAAAAAATATATTTTAATATTAATTGTTATAGTAAAATTGATTATTATGGTTTTTGTTATAATTTGTAAAATAATGTTGAATTGTATTTTGATTTATAGGGTTTTGGGGTATTGATTTATGTGGGGATAGGGATAGTAGTTGG
Sei-Clone5
AGATGTAGAGATTAAGAATTATGTTGATTTAAATATTTTGTTTTTTTTAGAATTATTCGATAGAGGAATGTATGCGGGATTTATTGGATTTTTTGGTGGTGAGGAGAGTGAATTTGTAGTTGGGATTAGATTAGTTTTAGTTGAAAAGGTGAGTTTATTTGATTTTTTTTTTCTTTTAAAAAATATATTTTAATATTAATTGTTATAGTAAAATTGATTATTATGGTTTTTGTTATAATTTGTAAAATAATGTTGAATTGTCTTTTGATTTATAGGGTTTTGGGGTATTGATTTATGTGGGGATAGGGATAGTAGTTGG
Sei-Clone6
AGATGTAGAGATTAAGAATTATGTTGATTTAAATATTTTGTTTTTTTTAGAATTATTTGATAGAGGAATGTATGCGGGATTTATTGGATTTTTTGGTGGTGAGGAGAGTGAATTTGTAGTTGGGATTAGATTAGTTTTAGTTGAAAAGGTGAGTTTATTTGATTTTTTTTTTTTTTTAAAAAATATATTTTAATATTAATTGTTATAGTAAAATTGATTATTATGGTTTTTGTTATAATTTGTAAAATAATGTTGAATTGTATTTTGATTTATAGGGTTTTGGGGTATTGATTTATGTGGGGATAGGGATAGTAGTTGG
Sei-Clone7
AGATGTAGAGATTAAGAATTATGTTGATTTAAATATTTTGTTTTTTTTAGAATTATTCGATAGAGGAATGTATGCGGGATTTATTGGATTTTTTGGTGGTGAGGAGAGTGAATTTGTAGTTGGGATTAGATTAGTTTTAGTTGAAAAGGTGAGTTTATTTGATTTTTTTTTTTTTTTAAAAAATGTATTTTAATATTAATTGTTATAGAAAAATTGATTATTATGGTTTTTGTTATAATTTGTAAAATAATGTTGAATTGTATTTTGATTTATAGGGTTTTGGGGTATTGATTTATGTGGGGATAGGGATAGTAGTTGG
Sei-Clone8
AGATGTAGAGATTAAGAATTATGTTGATTTAAATATTTTGTTTTTTTTAGAATTATTTGATAGAGGAATGTATGCGGGATTTATTGGATTTTTTGGTGGTGAGGAGAGTGAATTTGTAGTTGGGATTAGATTAGTTTTAGTTGAAAAGGTGAGTTTATTTGATTTTTTTTTTTTTTTAAAAAATATATTTTAATATTAATTGTTATAGTAAAATTGATTATTATGGTTTTTGTTATAATTTGAAAAATAATGTTGAATTGTTTTTTGATTTATAGGGTTTTGGGGTATTGATTTATGTGGGGATAGGGATAGTAGTTGG
Sei-Clone9
AGATGTAGAGATTAAGAATTATGTTGATTTAAATATTTTGTTTTTTTTAGAATTATTCGATAGAGGAATGTATGCGGGATTTATTGGATTTTTTGGTGGTGAGGAGAGTGAATTTGTAGTTGGGATTAGATTAGTTTTAGTTGAAAAGGTGAGTTTATTTGATTTTTTTTTTTTTTAAAAAATATATTTTAATATTAATTGTTATAGTAAAATTGATTATTATGGTTTTTGTTATAATTTGTAAAATAATGTTGAATTGTATTTTGATTTATAGGGTTTTGGGGTATTGATTTATGTGGGGATAGGGATAGTAGTTGG
Sei-Clone10
AGATGTAGAGATTAAGAATTATGTTGATTTAAATATTTTGTTTTTTTTAGAATTATTTGATAGAGGAATGTATGCGGGATTTATTGGATTTTTTGGTGGTGAGGAGAGTGAATTTGTAGTTGGGATTAGATTAGTTTTAGTTGAAAAGGTGAGTTTATTTGATTTTTTTTTTTTTTTAAAAAATATATTTTAATATTAATTGTTATAGTAAAATTGATTATTATGGTTTTTGTTATAATTTGTAAAATAATGTTGAATTGTATTTTGATTTATAGGGTTTTGGGGTATTGATTTATGTGGGGATAGGGATAGTAGTTGG
Sei-Clone11
AGATGTAGAGATTAAGAATTATGTTGATTTAAACATTTTGTTTTTTTTAGAATTATTCGATAGAGGAATGTATGCGGGATTTATTGGATTTTTTGGTGGTGAGGAGAGTGAATTTGTAGTTGGGATTAGATTAGTTTTAGTTGAAAAGGTGAGTTTATTTGATTTTTTTTTTTTTTTAAAAAATATATTTTAATATTAATTGTTATAGTAAAATTGATTATTATGGTTTTTGTTATAATTTGTAAAATAATGTTGAATTGTATTTTGATTTATAGGGTTTTGGGGTATTGATTTATGTGGGGATAGGGATAGTAGTTGG
Fsc-Clone1
AGATGTAGAGATTAAGAATTATGTTGATTTAAATATTTTGTTTTTTTTAGAATTATTTGATAGAGGAATGTATGCGGGATTTATTGGATTTTTTGGTGGTGAGGAGAGTGAATTTGTAGTTGGGATTAGATTAGTTTTAGTTGAAAAGGTGAGTTTATTTGATTTTTTTTTTTTTTTAAAAAATATTTTTTAATATTAATTGTTATAGAAAAATTGATTATTATGGTTTTTGTTATAATTTGAAAAATAATGTTGAATTGTTTTTTGATTTATAGGGTTTTGGGGTATTGATTTATGGGGGGATAGGGATAGTAGTTGG
Fsc-Clone2
AGATGTAGAGATTAAGAATTATGTTGATTTAAATATTTTGTTTTTTTTAGAATTATTTGATAGAGGAATGTATGGGGGATTTATTGGATTTTTTGGTGGTGAGGAGAGGGAATTTGTAGTTGGGATTAGATTAGTTTTAGTTGAAAAGGGGAGTTTATTTGATTTTTTTTTTTTTTTAAAAAATATATTTTAATATTAATTGTTATAGTAAAATTGATTATTATGGTTTTTGTTATAATTTGTAAAATAATGTTGAATTGTATTTTGATTTATAGGGTTTTGGGGTATTGATTTATGTGGGGATAGGGATAGTAGTTGG
Fsc-Clone3
AGATGTAGAGATTAAGAATTATGTTGATTTAAATATTTTGTTTTTTTTAGAATTATTTGATAGAGGAATGTATGGGGGATTTATTGGATTTTTTGGTGGTGAGGAGAGGGAATTTGTAGTTGGGATTAGATTAGTTTTAGTTGAAAAGGGGAGTTTATTTGATTTTTTTTTTTTTTTAAAAAATATATTTTAATATTAATTGTTATAGTAAAATTGATTATTATGGTTTTTGTTATAATTTGTAAAATAATGTTGAATTGTATTTTGATTTATAGGGTTTTGGGGTATTGATTTATGTGGGGATAGGGATAGTAGTTGG
Fsc-Clone4
AGATGTAGAGATTAAGAATTATGTTGATTTAAATATTTTGTTTTTTTTAGAATTATTTGATAGAGGAATGTATGTGGGATTTATTGGATTTTTTGGTGGGGAGGAGAGGGAATTTGTAGTTGGGATTAGATTAGTTTTAGTTGAAAAGGGGAGTTTATTTGATTTTTTTTTTTTTTTAAAAAATATATTTTAGTATTAATTGTTATAGTAAAATTGATTATTATGGTTTTTGTTATAATTTGTAAAATAATGTTGAATTGTATTTTGATTTATAGGGTTTTGGGGTATTGATTTATGTGGGGATAGGGATAGTAGTTGG
Fsc-Clone5
AGATGTAGAGATTAAGAATTATGTTGATTTAAATATTTTGTTTTTTTTAGAATTATTTGATAGAGGAATGTATGCGGGATTTATTGGATTTTTTGGTGGTGAGGAGAGTGAATTTGTAGTTGGGATTAGATTAGTTTTAGTTGAAAAGGTGAGTTTATTTGATTTTTTTTTTTTTTTAAAAAATATATTTTAATATTAATTGTTATAGTAAAATTGATTATTATGGTTTTTGTTATAATTTGTAAAATAATGTTGAATTGTATTTTGATTTATAGGGTTTTGGGGTATTGATTTATGTGGGGATAGGGATAGTAGTTGG
Fsc-Clone6
AGATGTAGAGATTAAGAATTATGTTGATTTAAATATTTTGTTTTTTTTAGAATTATTTGATAGAGGAATGTATGCGGGATTTATTGGATTTTTTGGTGGTGAGGAGAGTGAATTTGTAGTTGGGATTAGATTAGTTTTAGTTGAAAAGGTGAGTTTATTTGATTTTTTTTTTTTTTAAAAAATATATTTTAATATTAATTGTTATAGTAAAATTGATTATTATGGTTTTTGTTATAATTTGTAAAATAATGTTGAATTGTATTTTGATTTATAGGGTTTTGGGGTATTGATTTATGTGGGGATAGGGATAGTAGTTGG
Fsc-Clone7
AGATGTAGAGATTAAGAATTATGTTGATTTAAATATTTTGTTTTTTTTAGAATTATTCGATAGAGGAATGTATGCGGGATTTATTGGATTTTTTGGTGGTGAGGAGAGTGAATTTGTAGTTGGGATTAGATTAGTTTTAGTTGAAAAGGTGAGTTTATTTGATTTTTTTTTTTTTTTAAAAAATATATTTTAATATTAATTGTTATAGAAAAATTGATTATTATGGTTTTTGTTATAATTTGTAAAATAATGTTGAATTGTATTTTGATTTATAGGGTTTTGGGGCATTGATTTATGTGGGGATAGGGATAGTAGTTGG
Fsc-Clone8
AGATGTAGAGATTAAGAATTATGTTGATTTAAATATTTTGTTTTTTTTAGAATTATTCGATAGAGGAATGTATGCGGGATTTATTGGATTTTTTGGTGGTGAGGAGAGTGAATTTGTAGTTGGGATTAGATTAGTTTTAGTTGAAAAGGTGAGTTTATTTGATTTTTTTTTTTTTTAAAAAATATATTTTAATATTAATTGTTATAGTAAAATTGATTATTATGGTTTTTGTTATAATTTGTAAAATAATGTTGAATTGTATTTTGATTTATAGGGTTTTGGGGTATTGATTTATGTGGGGATAGGGATAGTAGTTGG
Fsc-Clone9
AGATGTAGAGATTAAGAATTATGCTGATTTAAATATTTTGTTTTTTTTAGAATTATTTGATAGAGGAATGTATGCGGGATTTATTGGATTTTTTGGTGGTGAGGAGAGTGAATTTGTAGTTGGGATTAGATTAGTTTTAGTTGAAAAGGTGAGTTTATTTGATTTTTTTTTTTTTTTAAAAAATATATTTTAACATTAATTGTTATAGTAAAATTGATTGTTATGGTTTTTGTTATAATTTGTAAAATAATGTTGAATTGTATTTTGATTTATAGGGTTTTGGGGTATTGATTTATGTGGGGATAGGGATAGTAGTTGG
Fsc-Clone10
AGATGTAGAGATTAAGAATTATGTTGATTTAAATATTTTGTTTTTTTTAGAATTATTTGATAGAGGAATGTATGTGGGATTTATTGGATTTTTTGGTGGTGAGGAGAGTGAATTTGTAGTTGGGATTAGATTAGTTTTAGTTGAAAAGGTGAGTTTATTTGATTTTTTTTTTTTTTTAAAAAATATATTTTAATATTAATTGTTATAGTAAAATTGATTATTATGGTTTTTGTTATAATTTGTAAAAAAATGTTGAATTGTATTTTGATTTATAGGGTTTTGGGGTATTGATTTATGTGGGGATAGGGATAGTAGTTGG
Fsc-Clone11
AGATGTAGAGATTAAGAATTATGTTGATTTAAATATTTTGTTTTTTTTAGAATTATTTGATAGAGGAATGTATGTGGGATTTATTGGATTTTTTGGTGGTGAGGAGAGTGAATTTGTAGTTGGGATTAGATTAGTTTTAGTTGAAAAGGTGAGTTTATTTGATTTTTTTTTTTTTTTAAAAAATATATTTTAATATTAATTGTTATAGTAAAATTGATTATTATGGTTTTTGTTATAATTTGTAAAATAATGTTGAATTGTATTTTGATTTATAGGGTTTTGGGGTATTGATTTATGTGGGGATAGGGATAGTAGTTGG
Fsc-Clone12
AGATGTAGAGATTAAGAATTATGTTGATTTAAATATTTTGTTTTTTTTAGAATTATTTGATAGGGGAATGTATGTGGGATTTATTGGATTTTTTGGTGGTGAGGAGAGTGAATTTGTAGTTGGGATTAGATTAGTTTTAGTTGAAAAGGTGAGTTTATTTGATTTTTTTTTTTTTTTAAAAAATACATTTTAATATTAATTGTTATAGTAAAATTGATTATTATGGTTTTTGTTATAATTTGTAAAATAATGTTGAATTGTATTTTGATTTATAGGGTTTTGGGGTATTGATTTATGTGGGGATAGGGATAGTAGTTGG
Fsc-Clone13
AGATGTAGAGATTAAGAATTATGTTGATTTAAATATTTTGCTTTTTTTAGAATTATTTGATAGAGGAATGTATGTGGGATTTATTGGATTTTTTGGTGGTGAGGAGAGTGAATTTGTAGTTGGGATTAGATTAGTTTTAGTTGAAAAGGTGAGTTTATTTGATTTTTTTTTTTTTTTAAAAAATATATTTTAATATTAATTGTTATAGTAAAATTGATTATTATGGTTTTTGTTATAATTTGTAAAAAAATGTTGAATTGTATTTTGATTTATAGGGTTTTGGGGTATTGATTTATGTGGGGATAGGGATAGTAGTTGG
Fsc-Clone14
AGATGTAGAGATTAAGAATTATGTTGATTTAAATATTTTGTTTTTTTTAGAATTATTCGATAGAGGAATGTATGTGGGATTTATTGGATTTTTTGGTGGTGAGGAGAGTGAATTTGTAGTTGGGATTAGATTAGTTTTAGTTGAAAAGGTGAGTTTATTTGATTTTTTTTTTTTTTTAAAAAATACATTTTAATATTAATTGTTATAGTAAAATTGATTATTATGGTTTTTGTTATAATTTGTAAAATAATGTTGAATTGTATTTTGATTTATAGGGTTTTGGGGTATTGATTTATGTGGGGATAGGGATAGTAGTTGG
Fsc-Clone15
AGATGTAGAGATTAAGAATTATGTTGATTTAAATATTTTGTTTTTTTTAGAATTATTTGATAGAGGAATGTATGTGGGATTTATTGGATTTTTTGGTGGTGAGGAGAGTGAATTTGTAGTTGGGATTAGATTAGTTTTAGTTGAAAAGGTGAGTTTATTTGATTTTTTTTTTTTTTTAAAAAATATATTTTAATATTAATTGTTATAGTAAAATTGATTATTATGGTTTTTGTTATAATTTGTAAAATAATGTTGAATTGTATTTTGATTTATAGGGTTTTGGGGTATTGATTTATGTGGGGATAGGGATAGTAGTTGG
Fsc-Clone16
AGATGTAGAGATTAAGAATTATGTTGATTTAAATATTTTGTTTTTTTTAGAATTATTTGATAGAGGAATGTATGCGGGATTTATTGGATTTTTTGGTGGTGAGGAGAGTGAATTTGTAGTTGGGATTAGATTAGTTTTAGTTGAAAAGGTGAGTTTATTTGATTTTTTTTTTTTTTTAAAAAATATATTTTAATATTAATTGTTATAGTAAAATTGATTATTATGGTTTTTGCTATAATTTGTAAAATAATGTTGAATTGTATTTTGATTTATAGGGTTTTGGGGTATTGATTTATGTGGGGATAGGGATAGTAGTTGG
Fsc-Clone17
AGATGTAGAGATTAAGAATTATGTTGATTTAAATATTTTGTTTTTTTTAGAATTATTTGATAGAGGAATGTATGTGGGATTTATTGGATTTTTTGGTGGTGAGGAGAGTGAATTTGTAGTTGGGATTAGATTAGTTTTAGTTGAAAAGGTGAGTTTATTTGATTTTTTTTTTTTTTTAAAAAATATATTTTAATATTAATTGTTATAGTAAAATTGATTATTATGGTTTTTGTTATAATTTGTAAAAAAATGTTGAATTGTATTTTGATTTATAGGGTTTTGGGGTATTGATTTATGTGGGGATAGGGATAGTAGTTGG
Fsc-Clone18
AGATGTAGAGATTAAGAATTATGTTGATTTAAATATTTTGTTTTTTTTAGAATTATTTGATAGAGGAATGTATGTGGGATTTATTGGATTTTTTGGTGGTGAGGAGAGTGAATTTGTAGTTGGGATTAGATTAGTTTTAGTTGAAAAGGTGAGTTTATTTGATTTTTTTTTTTTTTTAAAAAATATATTTTAATATTAATTGTTATAGTAAAATTGATTATTATGGTTTTTGTTATAATTTGTAAAATAATGTTGAATTGTATTTTGATTTATAGGGTTTTGGGGTATTGATTTATGTGGGGATAGGGATAGTAGTTGG
Fsc-Clone19
AGATGTAGAGATTAAGAATTATGTTGATTTAAATATTTTGTTTTTTTTAGAATTATTCGATAGAGGAATGTATGTGGGATTTGTTGGATTTTTTGGTGGTGAGGAGAGTGAATTTGTAGTTGGGATTAGATTAGTTTTAGTTGAAAAGGTGAGTTTATTTGATTTTTTTTTTTTTTTAAAAAATATACTTTAATATTAATTGTTATAGAAAAATTGATTATTATGGTTTTTGTTATAATTTGTAAAATAATGTTGGATTGTTTTTTGATTTATAGGGTTTTGGGGTATTGATTTATGGGGGGATAGGGATAGTAGTTGG
Fsc-Clone20
AGATGTAGAGATTAAGAATTATGTTGATTTAAATATTTTGTTTTTTTTAGAATTATTTGATAGAGGAATGTATGTGGGATTTATTGGATTTTTTGGTGGTGAGGAGAGTGAATTTGTAGTTGGGATTAGATTAGTTTTAGTTGAAAAGGTGAGTTTATTTGATTTTTTTTTTTTTTTAAAAAATATATTTTAATATTAATTGTTATAGTAAAATTGATTATTATGGTTTTTGTTATAATTTGTAAAAAAATGTTGAATTGTATTTTGATTTATAGGGTTTTGGGGTATTGATTTATGTGGGGATAGGGATAGTAGTTGG

## Sheet: EDS1
EDS1 At3g48090 Region (Chr3:17756218-17755870)
Col-clone1
AAAAATGGGTATTATGATTTTTTTAAAGTTTTAAATGAAGAGAATGATTTTAAAGTAAATGTTAAGAGAGTTGAGTTAGTTGGTGTTTTTGATGAGGTGTTTGGTTTAATGAAGAAATGTTAATTTTTAGATGAGTTTGAAGGGGATATAGATTGGATTAAGTTAGTAATTCGATATCGTAGATTAGTTGAGTTTTTTGATATTGTAAATTATTATTGATATTTAAAGAATGAAGATATAGGGTTGTATATGAAAAGAGGAAGATTAATTTGTTATATATATGTTTAGAGAGGTTATGAATATTATATATTGAAGTTAAATGGAATGATTGTAGAAGATGTATTTTG
Col-clone2
AAAAATGGGTATTATGATTTTTTTAAAGTTTTAAATGAAGAGAATGATTTTAAAGTAAATGTTAAGAGAGTTGAGTTAGTTGGTGTTTTTGATGAGGTGTTTGGTTTAATGAAGAAATGTTAATTTTTAGATGAGTTTGAAGGGGATATAGATTGGATTAAGTTAGTAATTCGATATCGTAGATTAGTTGAGTTTTTTGATGTTGTAAATTATTATTGATATTTAAAGAATGAAGATATAGGGTTGTATATGAAAAGAGGAAGATTAATTTGTTATATATATGTTTAGAGAGGTTATGGATATTATATATTGAAGTTAAATGGAATGATTGTAGAAGATGTATTTTG
Col-clone3
AAAAATGGGTATTATGATTTTTTTAAAGTTTTAAATGAAGAGAATGATTTTAAAGTAAATGTTAAGAGAGTTGAGTTAGTTGGTGTTTTTGATGAGGTGTTTGGTTTAATGAAGAAATGTTAATTTTTAGATGAGTTTGAAGGGGATATAGATTGGATTAAGTTAGTAATTTGATATTGTAGATTAGTTGAGTTTTTTGATATTGTAAATTATTATTGATATTTAAAGAATGAAGATATAGGGTTGTATATGAAAAGAGGAAGATTAATTTGTTATATATATGTTTAGAGAGGTTATGAATATTATATATTGAAGTTAAATGGAATGATTGTAGAAGATGTATTTTG
Col-clone4
AAAAATGGGTATTATGATTTTTTTAAAGTTTTAAATGAAGAGAATGATTTTAAAGTAAATGTTAAGAGAGTTGAGTTAGTTGGTGTTTTTGATGAGGTGTTTGGTTTAATGAAGAAATGTTAATTTTTAGATGAGTTTGAAGGGGATATAGATTGGATTAAGTTAGTAATTTGATATCGTAGATTAGTTGAGTTTTTTGATATTGTAAATTATTATTGATATTTAAAGAATGAAGATATAGGGTTGTATATGAAAAGAGGAAGATTAATTTGTTATATATATGTTTAGAGAGGTTATGAATATTATATATTGAAGTTAAATGGAATGATTGTAGAAGATGTATTTTG
Col-clone5
AAAAATGGGTATTATGATTTTTTTAAAGTTTTAAATGAAGAGAATGATTTTAAAGTAAATGTTAAGAGAGTTGAGTTAGTTGGTGTTTTTGATGAGGTGTTTGGTTTAATGAAGAAATGTTAATTTTTAGATGAGTTTGAAGGGGATATAGATTGGATTAAGTTAGTAATTCGATATCGTAGATTAGTTGAGTTTTTTGATATTGTAAATTATTATTGATATTTAAAGAATGAAGATATAGGGTTGTATATGAAAAGAGGAAGATTAATTTGTTATATATATGTTTAGAGAGGTTATGAATATTATATATTGAAGTTAAATGGAATGATTGTAGAAGATGTATTTTG
Col-clone6
AAAAATGGGTATTATGATTTTTTTAAAGTTTTAAATGAAGAGAATGATTTTAAAGTAAATGTTAAGAGAGTTGAGTTAGTTGGTGTTTTTGATGAGGTGTTTGGTTTAATGAAGAAATGTTAATTTTTAGATGAGTTTGAAGGGGATATAGATTGGATTAAGTTAGTAATTCGATATCGTAGATTAGTTGAGTTTTTTGATATTGTAAATTATTATTGATATTTAAAGAATGAAGATATAGGGTTGTATATGAAAAGAGGAAGATTAATTTGTTATATATATGTTTAGAGAGGTTATGAATATTATATATTGAAGTTAAACGGAATGATTGTAGAAGATGTATTTTG
Col-clone7
AAAAATGGGTATTATGATTTTTTTAAAGTTTTAAATGAAGAGAATGATTTTAAAGTAAATGTTAAGAGAGTTGAGTTAGTTGGTGTTTTTGATGAGGTGTTTGGTTTAATGAAGAAATGTTAATTTTTAGATGAGTTTGAAGGGGATATAGATTGGATTAAGTTAGTAATTCGATATCGTAGATTAGTTGAGTTTTTTGATATTGTAAATTATTATTGATATTTAAAGAATGAAGATATAGGGTTGTATATGAAAAGAGGAAGATTAATTTGTTATATATATGTTTAGAGAGGTTATGAATATTATATATTGAAGTTAAACGGAATGATTGTAGAAGATGTATTTTG
Col-clone8
AAAAATGGGTATTATGATTTTTTTAAAGATTTAAATGAAGAGAATGATTTTAAAGTAAATGTTAAGAGAGTGGAGTTAGTCGGTATTTTCGACGAGGTGTTTGGTTTAGTGAAGAAAGGTTAGTTTTTAGATGGATTCGAGGGGAGTAGAGGTTGGATTAATTTAGTAATTTAATATTGTAGATTAATTGAATTTTTTGATATTTTAAATTATTATGGGTAGTTAAAGAATGAAGATATAGGGTCGTATATGTTATATGGAAGATTAAGTTGTTATAAATATGTTTAGAGAGGGTACGAATATGATATATTAAAGTTAATTGGAATGATTGTAGAAGATGTATTTTG
Col-clone9
AAAAATGGGTATTATGATTTTTTTAAAGTTTTAAATGAAGAGAATGATTTTAAAGTAAATGTTAAGAGAGTTGAGTTAGTTGGTGTTTTTGATGAGGTGTTTGGTTTAATGAAGAAATGTTAATTTTTAGATGAGTTTGAAGGGGATATAGATTGGATTAAGTTAGTAATTCGATATTGTAGATTAGTTGAGTTTTTTGATATTGTAAATTATTATCGATATTTAAAGAATGAAGATATAGGGTTGTATATGAAAAGAGGAAGATTAATTTGTTATATATATGTTTAGAGAGGTTATGAATATTATATATTGAAGTTAAATGGAATGATTGTAGAAGATGTATTTTG
Col-clone10
AAAAATGGGTATTATGATTTTTTTAAAGTTTTAAATGAAGAGAATGATTTTAAAGTAAATGTTAAGAGAGTTGAGTTAGTTGGTGTTTTTGATGAGGTGTTTGGTTTAATGAAGAAATGTTAATTTTTAGATGAGTTTGAAGGGGATATAGATTGGATTAAGTTAGTAATTCGATATCGTAGATTAGTTGAGTTTTTTGATATTGTAAATTATTATTGATATTTAAAGAATGAAGATATAGGGTTGTATATGAAAAGAGGAAGATTAATTTGTTATATATATGTTTAGAGAGGTTATGAATATTATATATTGAAGTTAAATGGAATGATTGTAGAAGATGTATTTTG
Col-clone11
AAAAATGGGTATTATGATTTTTTTAAAGATTTAAATGAAGAGAATGATTTTAAAGTAAATGTTAAGAGAGTGGAGTTAGTTGGTATTTTCGACGAGGTGTTTGGTTTAGTGAAGAAAGGTTAGTTTTTAGATGGATTCGAGGGGAGTAGAGGTTGGATTAATTTAGTAATTTAATATTGTAGATTAATTGAATTTTTTGATATTTTAAATTATTATGGGTAGTTAAAGAATGAAGATATAGGGTTGTATATGTTATATGGAAGATTAAGTCGTTATAAATACGTTTAGAGAGGGTACGAATATGATATATTAAAGTTAATTGGAATGATTGTAGAAGATGTATTTTG
Col-clone12
AAAAATGGGTATTATGATTTTTTTAAAGTTTTAAATGAAGAGAATGATTTTAAAGTAAATGTTAAGAGAGTTGAGTTAGTTGGTGTTTTTGATGAGGTGTTTGGTTTAATGAAGAAATGTTAATTTTTAGATGAGTTTGAAGGGGATATAGATTGGATTAAGTTAGTAATTCGATATCGTAGATTAGTTGAGTTTTTTGATATTGTAAATTATTATTGATATTTAAAGAATGAAGATATAGGGTTGTATATGAAAAGAGGAAGATTAATTTGTTATATATATGTTTAGAGAGGTTATGAATATTATATATTGAAGTTAAATGGAATGATTGTAGAAGATGTATTTTG
Col-clone13
AAAAATGGGTATTATGATTTTTTTAAAGTTTTAAATGAAGAGAATGATTTTAAAGTAAATGTTAAGAGAGTTGAGTTAGTTGGTGTTTTTGATGAGGTGTTTGGTTTAATGAAGAAATGTTAATTTTTAGATGAGTTTGAAGGGGATATAGATTGGATTAAGTTAGTAATTCGATATCGTAGATTAGTTGAGTTTTTTGATATTGTAAATTATTATTGATATTTAAAGAATGAAGATATAGGGTTGTATATGAAAAGAGGAAGATTAATTTGTTATATATATGTTTAGAGAGGTTATGAATATTATATATTGAAGTTAAATGGAATGATTGTAGAAGATGTATTTTG
Col-clone14
AAAAATGGGTATTATGATTTTTTTAAAGTTTTAAATGAAGAGAATGATTTTAAAGTAAATGTTAAGAGAGTTGAGTTAGTTGGTGTTTTTGATGAGGTGTTTGGTTTAATGAAGAAATGTTAATTTTTAGATGAGTTTGAAGGGGATATAGATTGGATTAAGTTAGTAATTTGATATCGTAGATTAGTTGAGTTTTTTGATATTGTAAATTATTATTGATATTTAAAGAATGAAGATATAGGGTTGTATATGAAAAGAGGAAGATTAATTTGTTATATATATGTTTAGAGAGGTTATGAATATTATATATTGAAGTTAAATGGAATGATTGTAGAAGATGTATTTTG
Col-clone15
AAAAATGGGTATTATGATTTTTTTAAAGTTTTAAATGAAGAGAATGATTTTAAAGTAAATGTTAAGAGAGTTGAGTTAGTTGGTGTTTTTGATGAGGTGTTTGGTTTAATGAAGAAATGTTAATTTTTAGATGAGTTTGAAGGGGATATAGATTGGATTAAGTTAGTAATTCGATATTGTAGATTAGTTGAGTTTTTTGATATTGTAAATTATTATTGATATTTAAAGAATGAAGATATAGGGTTGTATATGAAAAGAGGAAGATTAATTTGTTATATATATGTTTAGAGAGGTTATGAATATTATATATTGAAGTTAAATGGAATGATTGTAGAAGATGTATTTTG
Col-clone16
AAAAATGGGTATTATGATTTTTTTAAAGATTTAAATGAAGAGAATGATTTTAAAGTAAATGTTAAGAGAGTTGAGTTAGTTGGTGTTTTTGATGAGGTGTTTGGTTTAATGAAGAAATGTTAATTTTTAGATGAGTTTGAAGGGGATATAGATTGGATTAAGTTAGTAATTCGATATCGTAGATTAGTTGAGTTTTTTGATATTGTAAATTATTATTGATATTTAAAGGATGAAGATATAGGGTTGTATATGAAAAGAGGAAGATTAATTTGTTATATATATGTTTAGAGAGGTTATGAATATTATATATTGAGGTTAAATGGAATGATTGTAGAAGATGTATTTTG
Col-clone17
AAAAATGGGTATTATGATTTTTTTAAAGTTTTAAATGAAGAGAATGATTTTAAAGTAAATGTTAAGAGAGTTGAGTTAGTTGGTGTTTTTGATGAGGTGTTTGGTTTAATGAAGAAATGTTAATTTTTAGATGAGTTTGAAGGGGATATAGATTGGATTAAGTTAGTAATTCGATATCGTAGATTAGTTGAGTTTTTTGATATTGTAAATTATTATTGATATTTAAAGAATGAAGATATAGGGTTGTATATGAAAAGAGGAAGATTAATTTGTTATATATATGTTTAGAGAGGTTATGAATATTATATATTGAAGTTAAATGGAATGATTGTAGAAGATGTATTTTG
Col-clone18
AAAAATGGGTATTATGATTTTTTTAAAGATTTAAATGAAGAGAATGATTTTAAAGTAAATGTTAAGAGAGTGGAGTTAGTTGGTATTTTCGACGAGGTGTTTGGTTTAGTGAAGAAAGGTTAGTTTTTAGATGGATTTGAGGGGAGTAGAGGTTGGATTAATTTAGTAATTTAATATTGTAGATTAATTGAATTTTTTGATATTTTAAATTATTATGGGTAGTTAAAGAATGAAGATATAGGGTTGTATATGTTATATGGAAGATTAAGTCGTTATAAATACGTTTAGAGAGGGTACGAATATGATATATTAAAGTTAATTGGAATGATTGTAGAAGATGTATTTTG
Sei-clone1
AAAAATGGGTATTATGATTTTTTTAAAGTTTTAAATGAAGAGAATGATTTTAAAGTAAATGTTAAGAGAGTTGAGTTAGTCGGTGTTTTTGATGAGGTGTTCGGTTTATTGAAGAAATGTTAATTTTTAGATGAGTTTGAAGGGGATATAGATTGGATTAAGTTAGTAATTTGATATTGTAGATTAGTTGAGTTTTTTGATATTGTAAATTATTATTGATATTTAAAGAATGAAGATATAGGGTTGTATATGAAAAGAGGAAGATTAATTTGTTATATATATGTTTAGAGAGGTTATGAATATTATATATTGAAGTTAAATGGAATGATTGTAGAAGATGTATTTTG
Sei-clone2
AAAAATGGGTATTATGATTTTTTTAAAGTTTTAAATGAAGAGAATGATTTTAAAGTAAATGTTAAGAGAGTTGAGTTAGTCGGTGTTTTTGATGAGGTGTTCGGTTTATTGAAGAAATGTTAATTTTTAGATGAGTTTGAAGGGGATATAGATTGGATTAAGTTAGTAATTTGATATTGTAGATTAGTTGAGTTTTTTGATATTGTAAATTATTATTGATATTTAAAGAATGAAGATATAGGGTTGTATATGAAAAGAGGAAGATTAATTTGTTATATATATGTTTAGAGAGGTTATGAATATTATATATTGAAGTTAAATGGAATGATTGTAGAAGATGTATTTTG
Sei-clone3
AAAAATGGGTATTATGATTTTTTTAAAGTTTTAAATGAAGAGAATGATTTTAAAGTAAATGTTAAGAGAGCTGAGTTAGTCGGTGTTTTTGACGAGGTGTTCGGTTTATTGAAGAAATGTTAATTTTTAGATGAGTTTGAAGGGGATATAGATTGGATTAAGTTAGTAATTTGATATTGTAGATTAGTTGAGTTTTTTGATATTGTAAATTATTATTGATATTTAAAGAATGAAGATATAGGGTTGTATATGAAAAGAGGAAGGTTAATTTGTTATATATATGTTTAGAGAGGTTATGAATATTATATATTGAAGTTAAATGGAATGATTGTAGAAGATGTATTTTG
Sei-clone4
AAAAATGGGTATTATGATTTTTTTAAAGTTTTAAATGAAGAGAATGATTTTAAAGTAAATGTTAAGAGAGTTGAGTTAGTCGGTGTTTTTGACGAGGTGTTCGGTTTATTGAAGAAATGTTAATTTTTAGATGAGTTTGAAGGGGATATAGATTGGATTAAGTTAGTAATTTGATATTGTAGATTAGTTGAGTTTTTTGATATTGCAAATTATTATTGATATTTAAAGAATGAAGATATAGGGTTGTATATGAAAAGAGGAAGATTAATTTGTTATATATATGTTTAGAGAGGTTATGAATATTATATATTGAAGTTAAATGGAATGATTGTAGAAGATGTATTTTG
Sei-clone5
AAAAATGGGTATTATGATTTTTTTAAAGTTTTAAATGAAGAGAATGATTTTAAAGTAAATGTTAAGAGAGTTGAGTTAGTCGGTGTTTTTGACGAGGTGTTCGGTTTATTGAAGAAATGTTAATTTTTAGATGAGTTTGAAGGGGATATAGATTGGATTAAGTTAGTAATTTGATATTGTAGATTAGTTGAGTTTTTTGATATTGTAAATTATTATTGATATTTAAAGAATGAAGATATAGGGTTGTATATGAAAAGAGGAAGATTAATTTGTTATATATATGTTTAGAGAGGTTATGAATATTATATATTGAAGTTAAATGGAATGATTGTAGAAGATGTATTTTG
Sei-clone6
AAAAATGGGTATTATGATTTTTTTAAAGTTTTAAATGAAGAGAATGATTTTAAAGTAAATGTTAAGAGAGTTGAGTTAGTCGGTGTTTTTGATGAGGTGTTCGGTTTATTGAAGAAATGTTAATTTTTAGATGAGTTTGAAGGGGATATAGATTGGATTAAGTTAGTAATTTGATATTGTAGATTAGTTGAGTTTTTTGATATTGTAAATTATTATTGATATTTAAAGAATGAAGATATAGGGTTGTATATGAAAAGAGGAAGATTAATTTGTTATATATATGTTTAGAGAGGTTATGAATATTATATATTGAAGTTAAATGGAATGATTGTAGAAGATGTATTTTG
Sei-clone7
AAAAATGGGTATTATGATTTTTTTAAAGATTTAAATGAAGAGAATGATTTTAAAGTAAATGTTAAGAGAGTGGAGTTAGTTGGTATTTTCGATGAGGTGTTTGGTTTAGTGAAGAAAGGTTAGTTTTTAGATGGATTTGAGGGGAGTAGAGATTGGATTAATTTAGTAATTTAATATTGTAGATTAATTGAATTTTTTGATATTTTAAATTATTATGGGTAGTTAAAGAATGAAGATATAGGGTTGTATATGTTATATGGAAGATTAAGTCGTTATAAATACGTTTAGAGAGGGTACGAATATGATATATTAAAGTTAATTGGAATGATTGTAGAAGATGTATTTTG
Sei-clone8
AAAAATGGGTATTATGATTTTTTTAAAGTTTTAAATGAAGAGAATGATTTTAAAGTAAATGTTAAGAGAGTTGAGTTAGTCGGTGTTTTTGACGAGGTGTTCGGTTTATTGAAGAAATGTTAATTTTTAGATGAGTTTGAAGGGGATATAGATTGGATTAAGTTAGTAATTTGATATTGTAGATTAGTTGAGTTTTTTGATATTGTAAATTATTATTGATATTTAAAGAATGAAGATATAGGGTTGTATATGAAAAGAGGAAGATTAATTTGTTATATATATGTTTAGAGAGGTTATGAATATTATATATTGAAGTTAAATGGAATGATTGTAGAAGATGTATTTTG
Sei-clone9
AAAAATGGGTATTATGATTTTTTTAAAGTTTTAAATGAAGAGAATGATTTTAAAGTAAATGTTAAGAGAGTTGAGTTAGTCGGTGTTTTTGACGAGGTGTTCGGTTTATTGAAGAAATGTTAATTTTTAGATGAGTTTGAAGGGGATATAGATTGGATTAAGTTAGTAATTTGATATTGTAGATTAGTTGAGTTTTTTGATATTGTAAATTATTATTGATATTTAAAGAATGAAGATATAGGGTTGTATATGAAAAGAGGAAGATTAATTTGTTATATATATGTTTAGAGAGGTTATGAATATTATATATTGAAGTTAAATGGAATGATTGTAGAAGATGTATTTTG
Sei-clone10
AAAAATGGGTATTATGATTTTTTTAAAGTTTTAAATGAAGAGAATGATTTTAAAGTAAATGTTAAGAGAGTTGAGTTAGTTGGTGTTTTTGACGAGGTGTTCGGTTTATTGAAGAAATGTTAATTTTTAGATGAGTTTGAAGGGGATATAGATTGGATTAAGTTAGTAATTTGATATTGTAGATTAGTTGAGTTTTTTGATATTGTAAATTATTATTGATATTTAAAGAATGAAGATATAGGGTTGTATATGAAAAGAGGAAGATTAATTTGTTATGTATATGTTTAGAGAGGTTATGAATATTATATATTGAAGTTAAATGGAATGATTGTAGAAGATGTATTTTG
Sei-clone11
AAAAATGGGTATTATGATTTTTTTAAAGTTTTAAATGAAGAGAATGATTTTAAAGTAAATGTTAAGAGAGTTGAGTTAGTCGGTGTTTTTGACGAGGTGTTCGGTTTATTGAAGAAATGTTAATTTTTAGATGAGTTTGAAGGGGATATAGATTGGATTAAGTTAGTAATTTGATATTGTAGATTAGTTGAGTTTTTTGATATTGTAAATTATTATTGATATTTAAAGAATGAAGATATAGGGTTGTATATGAAAAGAGGAAGATTAATTTGTTATATATATGTTTAGAGAGGTTATGAATATTATATATTGAAGTTAAATGGAATGATTGTAGAAGATGTATTTTG
Sei-clone12
AAAAATGGGTATTATGATTTTTTTAAAGATTTAAATGAAGAGAATGATTTTAAAGTAAATGTTAAGAGAGTGGAGTTAGTCGGTATTTTCGACGAGGTGTTTGGTTTAGTGAAGAAAGGTTAGTTTTTAGATGGATTTGAGGGGAGTAGAGATTGGATTAATTTAGTAATTTAATATTGTAGATTAATTGAATTTTTTGATATTTTAAATTATTATGGGTAGTTAAAGAATGAAGATATAGGGTTGTATATGTTATATGGAAGATTAAGTCGTTATAAATACGTTTAGAGAGGGTACGAATATGATATATTAAAGTTAATTGGAATGATTGTAGAAGATGTATTTTG
Fcs-Clone1
AAAAATGGGTATTATGATTTTTTTAAAGTTTTAAATGAAGAGAATGATTTTAAAGTAAATGTTAAGAGAGTTGAGTTAGTTGGTGTTTTTGATGAGGTGTTTGGTTTAATGAAGAAATGTTAATTTTTAGATGAGTTTGAAGGGGATATAGATTGGATTAAGTTAGTAATTCGATATCGTAGATTAGTTGAGTTTTTTGATATTGTAAATTATTATTGATATTTAAAGAATGAAGATATAGGGTTGTATATGAAAAGAGGAAGATTAATTTGTTATATATATGTTTAGAGAGGTTATGAATATTATATATTGAAGTTAAATGGAATGATTGTAGAAGATGTATTTTG
Fcs-Clone2
AAAAATGGGTATTATGATTTTTTTAAAGTTTTAAATGAAGAGAATGATTTTAAAGTAAATGTTAAGAGAGTTGAGTTAGTCGGTGTTTTTGATGAGGTGTTCGGTTTATTGAAGAGATGTTAATTTTTAGATGAGTTTGAAGGGGATATAGATTGGATTAAGTTAGTAATTTGATATTGTAGATTAGTTGAGTTTTTTGATATTGTAAATTATTATTGATATTTAAAGAATGAAGATATAGGGTTGTATATGAAAAGAGGAAGATTAATTTGTTATATATATGTTTAGAGAGGTTATGAATATTATATATTGAAGTTAAATGGAATGATTGTAGAAGATGTATTTTG
Fcs-Clone3
AAAAATGGGTATTATGATTTTTTTAAAGTTTTAAATGAAGAGAATGATTTTAAAGTAAATGTTAAGAGAGTTGAGTTAGTTGGCGTTTTTGATGAGGTGTTTGGTTTAATGAAGAAATGTTAATTTTTAGATGAGTTTGAAGGGGATATAGATTGGATTAAGTTAGTAATTTGATATTGTAGATTAGCTGAGTTTTTTGATATTGTAAATTATTATTGATATTTAAAGAATGAAGATATAGGGTTGTATATGAAAAGAGGAAGATTAATTTGTTATATATATGTTTAGAGAGGTTATGAATATTATATATTGAAGTTAAATGGAATGATTGTAGAAGATGTATTTTG
Fcs-Clone4
AAAAATGGGTATTATGATTTTTTTAAAGTTTTAAATGAAGAGAATGATTTTAAAGTAAATGTTAAGAGAGTTGAGTTAGTTGGTGTTTTTGACGAGGTGTTCGGTTTATTGAAGAAATGTTAATTTTTAGATGAGTTTGAAGGGGATATAGATTGGATTAAGTTAGTAATTTGATATTGTAGATTAGTTGAGTTTTTTGATATTGTAAATTATTATTGATATTTAAAGAATGAAGATATAGGGTTGTATATGAAAAGAGGAAGATTAATTTGTTATATATATGTTTAGAGAGGTTATGAATATTATATATTGAAGTTAAATGGAATGATTGTAGAAGATGTATTTTG
Fcs-Clone5
AAAAATGGGTATTATGATTTTTTTAAAGTTTTAAATGAGGAGAATGATTTTAAAGTAAATGTTAAGAGAGTTGAGTTAGTCGGTGTTTTTGATGAGGTGTTCGGTTTATTGAAGAAATGTTAATTTTTAGATGAGTTTGAAGGGGATATAGATTGGATTAAGTTAGTAATTTGATATTGTAGATTAGTTGAGTTTTTTGATATTGTAAATTATTATTGATATTTAAAGAATGAAGATACAGGGTTGTATATGAAAAGAGGAAGATTAATTTGTTATATATATGTTTAGAGAGGTTATGAATATTATATATTGAAGTTAAATGGAATGATTGTAGAAGATGTATTTTG
Fcs-Clone6
AAAAATGGGTATTATGATTTTTTTAAAGATTTAAATGAAGAGAATGATTTTAAAGTAAATGTTAAGAGAGTGGAGTTAGTCGGTATTTTCGATGAGGTGTTTGGTTTAGTGAAGAAAGGTTAGTTTTTAGATGGATTCGAGGGGAGTAGAGGTTGGATTAATTTAGTAATTTAATATTGTAGATTAATTGAATTTTTTGATATTTTAAATTATTATGGGTAGTTAAAGAACGAAGATATAGGGTCGTATATGTTATATGGAAGATTAAGTTGTTATAAATATGTTTAGAGAGGGTACGAATATGATATATTAAAGTTAATTGGAATGATTGTAGAAGATGTATTTTG
Fcs-Clone7
AAAAATGGGTATTATGATTTTTTTAAAGTTTTAAATGAAGAGAATGATTTTAAAGTAAATGTTAAGAGAGTTGAGTTAGTCGGTGTTTTTGACGAGGTGTTCGGTTTATTGAAGAAATGTTAATTTTTAGATGAGTCTGAAGGGGATATAGATTGGATTAAGTTAGTAATTTGATATTGTAGATTAGTTGAGTTTTTTGATATTGTAAATTATTATTGATATTTAAAGAATGAAGATATAGGGTTGTATATGAAAAGAGGAAGATTAGTTTGTTATATATATGTTTAGAGAGGTTATGAATATTATATATTGAAGTTAAATGGAATGATTGTAGAAGATGTATTTTG
Fcs-Clone8
AAAAATGGGTATTATGATTTTTTTAAAGTTTTAAATGAAGAGAATGATTTTAAAGTAAATGTTAAGAGAGTTGAGTTAGTCGGTGTTTTTGACGAGGTGTTCGGTTTATTGAAGAAATGTTAATTTTTAGATGAGTTTGAAGGGGATATAGATTGGATTAAGTTAGTAATTTGATATTGTAGATTAGTTGAGTTTTTTGATATTGTAAATTATTATTGATATTTAAAGAATGAAGATATAGGGTTGTATATGAAAAGAGGAAGATTAATTTGTTATATATATGTTTAGAGAGGTTATGAATATTATATATTGAAGTTAAATGGAATGATTGTAGAAGATGTATTTTG
Fcs-Clone9
AAAAATGGGTATTATGATTTTTTTAAAGTTTTAAATGAAGAGAATGATTTTAAAGTAAATGTTAAGAGAGTTGAGTTAGTCGGTGTTTTTGACGAGGTGTTCGGTTTATTGAAGAAATGTTAATTTTTAGATGAGTTTGAAGGGGATATAGATTGGATTAAGTTAGTAATTTGATATTGTAGATTAGTTGAGTTTTTTGATATTGTAAATTATTATTGATATTTAAAGAATGAAGATATAGGGTTGTATATGAAAAGAGGAAGATTAATTTGTTATATATATGTTTAGAGAGGTTATGAATATTATATATTGAAGTTAAATGGAATGATTGTAGAAGATGTATTTTG
Fcs-Clone10
AAAAATGGGTATTATGATTTTTTTAAAGTTTTAAATGAAGAGAATGATTTTAAAGTAAATGTTAAGAGAGTTGAGTTAGTTGGTGTTTTTGACGAGGTGTTCGGTTTATTGAAGAAATGTTAATTTTTAGATGAGTTTGAAGGGGATATAGATTGGATTAAGTTAGTAATTTGATATTGTAGATTAGTTGAGTTTTTTGATATTGTAAATTATTATTGATATTTAAAGAATGAAGATATAGGGTTGTATATGAAAAGAGGAAGATTAATTTGTTATATATATGTTTAGAGAGGTTATGAATATTATATATTGAAGTTAAATGGAATGATTGTAGAAGATGTATTTTG
Fcs-Clone11
AAAAATGGGTATTATGATTTTTTTAAAGATTTAAATGAAGAGAATGATTTTAAGGTAAATGTTAAGAGAGTGGAGTTAGTCGGTATTTTTGACGAGGTGTTTGGTTTAGTGAAGAAAGGTTAGTTTTTAGATGGATTTGAGGGGAGTAGAGATTGGATTAATTTAGTAATTTAATATTGTAGATTAATTGAATTTTTTGATATTTTAAATTATTATGGGTAGTTAAAGAATGAAGATATAGGGTTGTATATGTTATATGGAAGATTAAGTCGTTATAAATACGTTTAGAGAGGGTACGAATATGATATATTAAAGTTAATTGGAATGATTGTAGAAGATGTATTTTG
Fcs-Clone12
AAAAATGGGTATTATGATTTTTTTAAAGTTTTAAATGAAGAGAATGATTTTAAAGTAAATGTTAAGAGGGTTGAGTTAGTTGGTGTTTTTGATGAGGTGTTTGGTTTAATGAAGAAATGTTAATTTTTAGATGAGTTTGAAGGGGATATAGATTGGATTAAGTTAGTAATTCGATATTGTAGATTAGTTGAGTTTTTTGATATTGTAAATTATTATTGATATTTAAAGAATGAAGATATAGGGTTGTATATGAAAAGAGGAAGATTAATTTGTTATATATATGTTTAGAGAGGTTATGAATATTATATATTGAAGTTAAATGGAATGATTGTAGAAGATGTATTTTG
Fcs-Clone13
GACTTCCTCTATAGGGCGATTGAGGCCCTCTAGATGCATGCTCGAGCGGCCGCCAGTGTGATGGATATCTGCAGAATTGCCCTTCATCCATAGTTGCCTGACTCCCCGTCGTGTAGATAACTACGATACGGGAGGGCTTACCATCTGGCCCCAGTGCTGCAATGATACCGCGAGACCCACGCTCACCGGCTCCAGATTTATCAGCAATAAACCAGCCAGCCGGAAGGGCCGAGCGCAGAAGTGGTCCTGCAACTTTATCCGCCTCCATCCAGTCTATTAATTGTTGCCGGGAAGCTAGAGTAAGTAGTTCGCCAGTTAATAGTTTGCGCAACGTTGTTGCCATTGCTACAGGCATCGTGGTGTCACGCTCGTCGTTTGGTATGGAAGGGCAATTCCAGC…
Fcs-Clone14
AAAAATGGGTATTATGATTTTTTTAAAGATTTAAATGAAGAGGATGATTTTAAAGTAAATGTTAAGAGAGTGGAGTTAGTCGGTATTTTCGACGAGGTGTTTGGTTTAGTGAAGAAAGGTTAGTTTTTAGATGGATTTGAGGGGAGTAGAGATTGGATTAATTTAGTAATTTAATATTGTAGATTAATTGAATTTTTTGATATTTTAAATTATTATGGGTAGTTAAAGAATGAAGATATAGGGTTGTATATGTTATATGGAAGATTAAGTCGTTATAAATACGTTTAGAGAGGGTACGAATATGATATATTAAAGTTAATTGGAATGATTGTAGAAGATGTATTTTG
Fcs-Clone15
AAAAATGGGTATTATGATTTTTTTAAAGTTTTAAATGAAGAGAATGATTTTAAAGTAAATGTTAAGAGAGTTGAGTTAGTTGGTGTTTTTGATGAGGTGTTTGGTTTAATGGAGAAATGTTAATTTTTAGATGGGTTTGAAGGGGATATAGATTGGATTAAGTTAGTAATTTGATATTGTAGATTAGTTGAGTTTTTTGATATTGTAAATTATTATTGATATTTAAAGAATGAAGATATAGGGTTGTATATGAAAAGAGGAAGATTAATTTGTTATATATATGTTTAGAGAGGTTATGAATATTATATATTGAAGTTAAATGGAATGATTGTAGAAGATGTATTTTG
Fcs-Clone16
AAAAATGGGTATTATGATTTTTTTAAAGATTTAAATGAAGAGAATGATTTTAAAGTAAATGTTAAGAGAGTGGAGTTAGTCGGTATTTTCGACGAGGTGTTTGGTTTAGTGGAGAAAGGTTAGTTTTTAGATGGATTTGAGGGGAGTAGAGATTGGATTAATTTAGTAATTTAATATTGTAGATTAATTGAATTTTTCGATATTTTAAATTATTATGGGTAGTTAAAGAATGAAGATATAGGGTTGTATATGTTATATGGAAGATTAAGTCGTTATAAATACGTTCAGAGAGGGTACGAATATGATATATTAAAGTTAATTGGAATGATTGTAGAAGATGTATTTTG
Fcs-Clone17
AAAAATGGGTATTATGATTTTTTTAAAGTTTTAAATGAAGAGAATGATTTTAAAGTAAATGTTAAGAGAGTTGAGTTAGTTGGTGTTTTTGATGAGGTGTTTGGTTTAATGAAGAAATGTTAATTTTTAGATGAGTTTGAAGGGGATATAGATTGGATTAAGTTAGTAATTTGATATTGTAGATTAGTTGAGTTTTTTGATATTGTAAATTATTATTGATATTTAAAGAATGAAGATATAGGGTTGTATATGAAAAGAGGAAGATTAATTTGTTATATATATGTTTAGAGAGGTTATGAATATTATATATTGAAGTTAAATGGAATGATTGTAGAAGATGTATTTTG

## Sheet: SARD1
SARD1 At1g73805 Region (Chr1:27745736-27746051)
Col-Clone1
GAAAGGGTTTATATGATTTTGAGATGAAGATTTGGTGAAATATATATTGAATTTTGTTGGAGTTGTTATATATTTTTTGTTTATTATTTTTAAATTGTTTGTAGATTTTTTTTGAATATATTTGTTTTGTTGATATGATTTATTGATTTTGATGTTTTGGTAGTGGTTTGTAGTATATTGTTGGTTTAAATTATTATTTATATAATTAAAATTATATTGTTGTAATATATTATATAATTAATGATGTTTTGTAATTATAGAAAAATTGAAATGGTGTTTATGTTGATA
Col-Clone2
GAAAGGGTTTATATGATTTTGAGATGAAGATTTGGTGAAATATATATTGAATTTTGTTGGAGTTGTTATATATTTTTTGTTTATTATTTTTAAATTGTTTGTAGATTTTTTTTGAATATATTTGTTTTGTTGATATGATTTATTGATTTTGATGTTTTGGTAGTGGTTTGTAGTATATTGTTGGTTTAAATTATTATTTATATAATTAAAATTATATTGTTGTAATATATTATATAATTAATGATGTTTTGTAATTATAGAAAAATTGAAATGGTGTTTATGTTGATA
Col-Clone3
GAAAGGGTTTATATGATTTTGAGATGAAGATTTGGTGAAATATATATTGAATTTTGTTGGAGTTGTTATATATTTTTTGTTTATTATTTTTAAATTGTTTGTAGATTTTTTTTGAATATATTTGTTTTGTTGATATGATTTATTGATTTTGATGTTTTGGTAGTGGTTTGTAGTATATTGTTGGTTTAAATTATTATTTATATAATTAAAATTATATTGTTGTAATATATTATATAATTAATGATGTTTTGTAATTATAGAAAAATTGAAATGGTGTTTATGTTGATA
Col-Clone4
GAAAGGGTTTATATGATTTTGAGATGAAGATTTGGTGAAATATATATTGAATTTTGTTGGAGTTGTTATATATTTTTTGTTTATTATTTTTAAATTGTTTGTAGATTTTTTTTGAATATATTTGTTTTGTTGATATGATTTATTGATTTTGATGTTTTGGTAGTGGTTTGTAGTATATTGTTGGTTTAAATTATTATTTATATAATTAAAATTATATTGTTGTAATATATTATATAATTAATGATGTTTTGTAATTATAGAAAAATTGAAATGGTGTTTATGTTGATC
Col-Clone5
GAAAGGGTTTATATGATTTTGAGATGAAGATTTGGTGAAATATATATTGAATTTTGTTGGAGTTGTTATATATTTTTTGTTTATTATTTTTAAATTGTTTGTAGATTTTTTTTGAATATATTTGTTTTGTTGATATGATTTATTGATTTTGATGTTTTGGTAGTGGTTTGTAGTATATTGTTGGTTTAAATTATTATTTATATAATTAAAATTATATTGTTGTAATATATTATATAATTAATGATGTTTTGTAATTATAGAAAAATTGAAATGGTGTTTATGTTGATA
Col-Clone6
GAAAGGGTTTATATGATTTTGAGATGAAGATTTGGTGAAATATATATTGAATTTTGTTGGAGTTGTTATATATTTTTTGTTTATTATTTTTAAATTGTTTGTAGATTTTTTTTGAATATATTTGTTTTGTTGATATGATTTATTGATTTTGATGTTTTGGTAGTGGTTTGTAGTATATTGTTGGTTTAAATTATTATTTATATAATTAAAATTATATTGTTGTAATATATTATATAATTAATGATGTTTTGTAATTATAGAAAAATTGAAATGGTGTTTATGTTGATA
Col-Clone7
GAAAGGGTTTATATGATTTTGAGATGAAGATTTGGTGAAATATATATTGAATTTTGTTGGAGTTGTTATATATTTTTTGTTTATTATTTTTAAATTGTTTGTAGATTTTTTTTGAATATATTTGTTTTGTTGATATGATTTATTGATTTTGATGTTTTGGTAGTGGTTTGTAGTATATTGTTGGTTTAAATTATTATTTATATAATTAAAATTATATTGTTGTAATATATTATATAATTAATGATGTTTTGTAATTATAGAAAAATTGAAATGGTGTTTATGTTGATA
Col-Clone8
GAAAGGGTTTATATGATTTTGAGATGAAGATTTGGTGAAATATATATTGAATTTTGTTGGAGTTGTTATATATTTTTTGTTTATTATTTTTAAATTGTTTGTAGATTTTTTTTGAATATATTTGTTTTGTTGATATGATTTATTGATTTTGATGTTTTGGTAGTGGTTTGTAGTATATTGTTGGTTTAAATTATTATTTATATAATTAAAATTATATTGTTGTAATATATTATATAATTAATGATGTTTTGTAATTATAGAAAAATTGAAATGGTGTTTATGTTGATA
Col-Clone9
GAAAGGGTTTATATGATTTTGAGATGAAGATTTGGTGAAATATATATTGAATTTTGTTGGAGTTGTTATATATTTTTTGTTTATTATTTTTAAATTGTTTGTAGATTTTTTTTGAATATATTTGTTTTGTTGATATGATTTATTGATTTTGATGTTTTGGTAGTGGTTTGTAGTATATTGTTGGTTTAAATTATTATTTATATAATTAAAATTATATTGTTGTAATATATTATATAATTAATGATGTTTTGTAATTATAGAAAAATTGAAATGGTGTTTATGTTGATA
Col-Clone10
GAAAGGGTTTATATGATTTTGAGATGAAGATTTGGTGAAATATATATTGAATTTTGTTGGAGTTGTTATATATTTTTTGTTTATTATTTTTAAATTGTTTGTAGATTTTTTTTGAATATATTTGTTTTGTTGATATGATTTATTGATTTTGATGTTTTGGTAGTGGTTTGTAGTATATTGTTGGTTTAAATTATTATTTATATAATTAAAATTATATTGTTGTAATATATTATATAATTAATGATGTTTTGTAATTATAGAAAAATTGAAATGGTGTTTATGTTGATA
Sei-Clone1
GAAAGGGTTTATATGATTTTGAGATGAAGATTTGGTGAAATATATATTGAATTTTGTTGGAGTTGTTATATATTTTTTGTTTATTATCTTTAAATTGTTTGTAGATTTTTTTTGAATATATTTGTTTTGTTGATATGATTTATTGATTTTGATGTTTTGGTAGTGGTTTGTAGTATATTGTTGGTTTAAATTATTATTTATATAATTAAAATTATATTGTTGTAATATATTATATAATTAATGATGTTTTGTAATTATAGAAAAATTGAAATGGTGTTTATGTTGATA
Sei-Clone2
GAAAGGGTTTATATGATTTTGAGATGAAGATTTGGTGAAATATATATTGAATTTTGTTGGAGTTGTTATATATTTTTTGTTTATTATTTTTAAATTGTTTGTAGATTTTTTTTGAATATATTTGTTTTGTTGATATGATTTATTGATTTTGATGTTTTGGTAGTGGTTTGTAGTATATTGTTGGTTTAAATTATTATTTATATAATTAAAATTATATTGTTGTAATATATTATATAATTAATGATGTTTTGTAATTATAGAAAAATTGAAATGGTGTTTATGTTGATA
Sei-Clone3
GAAAGGGTTTATATGATTTTGAGATGAAGATTTGGTGAAATATATATTGAATTTTGTTGGAGTTGTTATATATTTTTTGTTTATTATTTTTAAATTGTTTGTAGATTTTTTTTGAATATATTTGTTTTGTTGATATGATTTATTGATTTTGATGTTTTGGTAGTGGTTTGTAGTATATTGTTGGTTTAAATTATTATTTATATAATTAAAATTATATTGTTGTAATATATTATATAATTAACGATGTTTCGTAATTATAGAAAAATTGAAATGGTGTTTATGTTGATA
Sei-Clone4
GAAAGGGTTTATATGATTTTGAGATGAAGATTTGGTGAAATATATATTGAATTTTGTTGGAGTTGTTATATATTTTTTGTTTATTATTTTTAAATTGTTTGTAGATTTTTTTTGAATATATTTGTTTTGTTGATATGATTTATTGATTTTGATGTTTTGGTAGTGGTTTGTAGTATATTGTTGGTTTAAATTATTATTTATATAATTAAAATTATATTGTTGTAATATATTATATAATTAACGATGTTTCGTAATTATAGAAAAATTGAAATGGTGTTTATGTTGATA
Sei-Clone5
GAAAGGGTTTATATGATTTTGAGATGAAGATTTGGTGAAATATATATTGAATTTTGTTGGAGTTGTTATATATTTTTTGTTTATTATTTTTAAATTGTTTGTAGATTTTTTTTGAATATATTTGTTTTGTTGATATGATTTATTGATTTTGATGTTTTGGTAGTGGTTTGTAGTATATTGTTGGTTTAAATTATTATTTATATAATTAAAATTATATTGTTGTAATATATTATATAATTAATGATGTTTCGTAATTATAGAAAAATTGAAATGGTGTTTATGTTGATA
Sei-Clone6
GAAAGGGTTTATATGATTTTGAGATGAAGATTTGGTGAAGTATATATTGAATTTTGTTGGAGTTGTTATATATTTTTTGTTTATTATTTTTAAATTGTTTGTAGATTTTTTTTGAATATATTTGTTTTGTTGATATGATTTATTGATTTTGATGTTTTGGTAGTGGTTTGTAGTATATTGTTGGTTTAAATTATTATTTATATAATTAAAATTATATTGTTGTAATATATTATATAATTAATGATGTTTTGTAATTATAGAAAAATTGAAATGGTGTTTATGTTGATA
Sei-Clone7
GAAAGGGTTTATATGATTTTGAGATGAAGATTTGGTGAAATATATATTGAATTTTGTTGGAGTTGTTATATATTTTTTGTTTATTATTTTTAAATTGTTTGTAGATTTTTTTTGAATATATTTGTTTTGTTGATATGATTTATTGATTTTGATGTTTTGGTAGTGGTTTGTAGTATATTGTTGGTTTAAATTATTATTTATATAATTAAAATTATATTGTTGTAATATATTATATAATTAATGATGTTTCGTAATTATAGAAAAATTGAAATGGTGTTTATGTTGATA
Sei-Clone8
GAAAGGGTTTATATGATTTTGAGATGAAGATTTGGTGAAATATATATTGAATTTTGTTGGAGTTGTTATATATTTTTTGTTTATTATTTTTAAATTGTTTGTAGATTTTTTTTGAATATATTTGTTTTGTTGATATGATTTATTGATTTTGATGTTTTGGTAGTGGTTTGTAGTATATTGTTGGTTTAAATTATTATTTATATAATTAAAATTATATTGTTGTAATATATTATATAATTAACGATGTTTCGTAATTATAGAAAAATTGAAATGGTGTTTATGTTGATA
Sei-Clone9
GAAAGGGTTTATATGATTTTGAGATGAAGATTTGGTGAAATATATATTGAATTTTGTTGGAGTTGTTATATATTTTTTGTTTATTATTTTTAAATTGTTTGTAGATTTTTTTTGAATATATTTGTTTTGTTGATATGATTTATTGATTTTGATGTTTTGGTAGTGGTTTGTAGTATGTTGTTGGTTTAAATTATTATTTATATAATTAAAATTATATTGTTGTAATATATTATATAATTAATGATGTTTCGTAATTATAGAAAAATTGAAATGGTGTTTATGTTGATA
Sei-Clone10
GAAAGGGTTTATATGATTTTGAGACGAAGATTTGGTGAAATATATATTGAATTTTGTTGGAGTTGTTATATATTTTTTGTTTATTATTTTTAAATTGTTTGTAGATTTTTTTTGAATATATTTGTTTTGTTGATATGATTTATTGATTTTGATGTTTTGGTAGTGGTTTGTAGTATATTGTTGGTTTAAATTATTATTTATATAATTAAAATTATATTGTTGTAATATATTATATAATTAATGATGTTTCGTAATTATAGAAAAATTGAAATGGTGTTTATGTTGATA
Sei-Clone11
GAAAGGGTTTATATGATTTTGAGATGAAGATTTGGTGAAATATATATTGAATTTTGTTGGAGTTGTTATATATTTTTTGTTTATTATTTTTAAATTGTTTGTAGATTTTTTTTGAATATATTTGTTTTGTTGATATGATTTATTGATTTTGATGTTTTGGTAGTGGTTTGTAGTATATTGTTGGTTTAAATTATTATTTATATAATTAAAATTATATTGTTGTAATATATTATATAATTAACGATGTTTTGTAATTATAGAAAAATTGAAATGGTGTTTATGTTGATA
Sei-Clone12
GAAAGGGTTTATATGATTTTGAGATGAAGATTTGGTGAAATATATATTGAATTTTGTTGGAGTTGTTATATATTTTTTGTTTATTATTTTTAAATTGTTTGTAGATTTTTTTTGAATATATTTGTTTTGTTGATATGATTTATTGATTTTGATGTTTTGGTAGTGGTTTGTAGTATATTGTTGGTTTAAATTATTATTTATATAATTAAAATTATATTGTTGTAATATATTATATAATTAATGATGTTTCGTAATTATAGAAAAATTGAAATGGTGTTTATGTTGATA
Sei-Clone13
GAAAGGGTTTATATGATTTTGAGATGAAGATTTGGTGAAATATATATTGAATTTTGTTGGAGTTGTTATATATTTTTTGTTTATTATTTTTAAATTGTTTGTAGATTTTTTTTGAATATATTTGTTTTGTTGATATGATTTATTGATTTTGATGTTTTGGTAGTGGTTTGTAGTATATTGTTGGTTTAAATTATTATTTATATAATTAAAATTATATTGTTGTAATATATTATATAATTAATGATGTTTCGTAATTATAGAAAAATTGAAATGGTGTTTATGTTGATA
Sei-Clone14
GAAAGGGTTTATATGATTTTGAGATGAAGATTTGGTGAAATATATATTGAATTTTGTTGGAGTTGTTATATATTTTTTGTTTATTATTTTTAAATTGTTTGTAGATTTTTTTTGAATATATTTGTTTTGTTGATATGATTTATTGATTTTGATGTTTTGGTAGTGGTTTGTAGTATGTTGTTGGTTTAAATTATTATTTATATAATTAAAATTATATTGTTGTAATATATTATATAATTAATGATGTTTCGTAATTATAGAAAAATTGAAATGGTGTTTATGTTGATA
Fcs-Clone1
GAAAGGGTTTATATGATTTTGAGATGAAGATTTGGTGAAATATATATTGAATTTTGTTGGAGTTGTTATATATTTTTTGTTTATTATTTTTAAATTGTTTGTAGATTTTTTTTGAATATATTTGTTTTGTTGATATGATTTATTGATTTTGATGTTTTGGTAGTGGTTTGTAGTATATTGTTGGTTTAAATTATTATTTATATAATTAAAATTATATTGTTGTAATATATTATATAATTAACGATGTTTCGTAATTATAGAAAAATTGAAATGGTGTTTATGTTGATA
Fcs-Clone2
GAAAGGGTTTATATGATTTTGAGATGAAGATTTGGTGAAATATATATTGAATTTTGTTGGAGTTGTTATATATTTTTTGTTTATTATTTTTAAATTGTTTGTAGATTTTTTTTGAATATATTTGTTTTGTTGATATGATTTATTGATTTTGATGTTTTGGTAGTGGTTTGTAGTATATTGTTGGTTTAAATTATTATTTATATAATTAAAATTATATTGTTGTAATATATTATATAATTAATGATGTTTTGTAATTATAGAAAAATTGAAATGGTGTTTATGTTGATA
Fcs-Clone3
GAAAGGGTTTATATGATTTTGAGATGAAGATTTGGTGAAATATATATTGAATTTTGTTGGAGTTGTTATATATTTTTTGTTTATTATTTTTAAATTGTTTGTAGATTTTTTTTGAATATATTTGTTTTGTTGATATGATTTATTGATTTTGATGTTTTGGTAGTGGTTTGTAGTATATTGTTGGTTTAAATTATTATTTATATAATTAAAATTATATTGTTGTAATATATTATATAATTAATGATGTTTTGTAATTATAGAAAAATTGAAATGGTGTTTATGTTGATA
Fcs-Clone4
GAAAGGGTTTATATGATTTTGAGATGAAGATTTGGTGAAATATATATTGAATTTTGTTGGAGTTGTTATATATTTTTTGTTTATTATTTTTAAATTGTTTGTAGATTTTTTTTGAATATATTTGTTTTGTTGATATGATTTATTGATTTTGATGTTTTGGTAGTGGTTTGTAGTATATTGTTGGTTTAAATTATTATTTATATAATTAAAATTATATTGTTGTAATATATTATATAATTAATGATGTTTCGTAATTATAGAAAAATTGAAATGGTGTTTATGTTGATA
Fcs-Clone5
GAAAGGGTTTATATGATTTTGAGATGAAGATTTGGTGAAATATATATTGAATTTTGTTGGAGTTGTTATATATTTTTTGTTTATTATTTTTAAATTGTTTGTAGATTTTTTTTGAATATATTTGTTTTGTTGATATGATTTATTGATTTTGATGTTTTGGTAGTGGTTTGTAGTATATTGTTGGTTTAAATTATTATTTATATAATTAAAATTATATTGTTGTAATATATTATATAATTAATGATGTTTTGTAATTATAGAAAAATTGAAATGGTGTTTATGTTGATA
Fcs-Clone6
GAAAGGGTTTATATGATTTTGAGATGAAGATTTGGTGAAATATATATTGAATTTTGTTGGAGTTGTTATATATTTTTTGTTTATTATTTTTAAATTGTTTGTAGATTTTTTTTGAATATATTTGTTTTGTTGATATGATTTATTGATTTTGATGTTTTGGTAGTGGTTTGTAGTATATTGTTGGTTTAAATTATTATTTATATAATTAAAATTATATTGTTGTAATATATTATATAATTAATGATGTTTTGTAATTATAGAAAAATTGAAATGGTGTTTATGTTGATA
Fcs-Clone7
GAAAGGGTTTATATGATTTTGAGATGAAGATTTGGTGAAATATATATTGAATTTTGTTGGAGTTGTTATATATTTTTTGTTTATTATTTTTAAATTGTTTGTAGATTTTTTTTGAATATATTTGTTTTGTTGATATGATTTATTGATTTTGATGTTTTGGTAGTGGTTTGTAGTATATTGTTGGTTTAAATTATTATTTATATAATTAAAATTATATTGTTGTAATATATTATATAATTAATGATGTTTTGTAATTATAGAAAAGTTGAAATGGTGTTTATGTTGATA
Fcs-Clone8
GAAAGGGTTTATATGATTTTGAGATGAAGATTTGGTGAAATATATATTGAATTTTGTTGGAGTTGTTATATATTTTTTGTTTATTATTTTTAAATTGTTTGTAGATTTTTTTTGAATATATTTGTTTTGTTGATATGATTTATTGATTTTGATGTTTTGGTAGTGGTTTGTAGTATATTGTTGGTTTAAATTATTATTTATATAATTAAAATTATATTGTTGTAATATATTATATAATTAATGATGTTTTGTAATTATAGAAAAATTGAAATGGTGTTTATGTTGATA
Fcs-Clone9
GAAAGGGTTTATATGATTTTGAGATGAAGATTTGGTGAAATATATATTGAATTTTGTTGGAGTTGTTATATATTTTTTGTTTATTATTTTTAAATTGTTTGTAGATTTTTTTTGAATATATTTGTTTTGTTGATATGATTTATTGATTTTGATGTTTTGGTAGTGGTTTGTAGTATATTGTTGGTTTAAATTATTATTTATATAATTAAAATTATATTGTTGTAATATATTATATAATTAATGATGTTTTGTAATTATAGAAAAATTGAAATGGTGTTTATGTTGATA
Fcs-Clone10
GAAAGGGTTTATATGATTTTGAGATGAAGATTTGGTGAAATATATATTGAATTTTGTTGGAGTTGTTATATATTTTTTGTTTATTATTTTTAAATTGTTTGTAGATTTTTTTTGAATATATTTGTTTTGTTGATATGATTTATTGATTTTGATGTTTTGGTAGTGGTTTGTAGTATATTGTTGGTTTAAATTATTATTTATATAATTAAAATTGTATTGTTGTAATATATTATATAATTAATGATGTTTCGTAATTATAGAAAAATTGAAATGGTGTTTATGTTGATA
Fcs-Clone11
GAAAGGGTTTATATGATTTTGAGATGAAGATTTGGTGAAATATATATTGAATTTTGTTGGAGTTGTTATATATTTTTTGTTTATTATTTTTAAATTGTTTGTAGATTTTTTTTGAATATATTTGTTTTGTTGATATGATTTATTGATTTTGATGTTTTGGTAGTGGTTTGTAGTATATTGTTGGTTTAAATTATTATTTATATAATTAAAATTATATTGTTGTAATATATTATATAATTAACGATGTTTTGTAATTATAGAAAAATTGAAATGGTGTTTATGTTGATA
Fcs-Clone12
GAAAGGGTTTATATGATTTTGAGATGAAGATTTGGTGAAATATATATTGAATTTTGTTGGAGTTGTTATATATTTTTTGTTTATTATTTTTAAATTGTTTGTAGATTTTTTTTGAATATATTTGTTTTGTTGATATGATTTATTGATTTTGATGTTTTGGTAGTGGTTTGTAGTATATTGTTGGTTTAAATTATTATTTATATAATTAAAATTATATTGTTGTAATATATTATATAATTAATGATGTTTCGTAATTATAGAAAAATTGAAATGGTGTTTATGTTGATA
Fcs-Clone13
GAAAGGGTTTATATGATTTTGAGATGAAGATTTGGTGAAATATATATTGAATTTTGTTGGAGTTGTTATATATTTTTTGTTTATTATTTTTAAATTGTTTGTAGATTTTTTTTGAATATATTTGTTTTGTTGATATGATTTATTGATTTTGATGTTTTGGTAGTGGTTTGTAGTATATTGTTGGTTTAAATTATTATTTATATAATTAAAATTATATTGTTGTAATATATTATATAATTAATGATGTTTTGTAATTATAGAAAAATTGAAATGGTGTTTATGTTGAT

## Sheet: CBP60g
CBP60g At5g26920 Region (Chr5:9477597-9478119)
Col-Clone1
TAGATTAATTAAAGGTTGAAGTTTATTAAAATTTTAATTGTATTATAGTGGTTAATGATAGGATTTTTGTGGGTTATTTATAAAGGTTTTTATAGTGTTTGTAAGATTTTGGATTTGTTGTAATATGTTTTGGATTGTAGTATATTGATTTTTAAGGTATATAATATGTAATGGTTATGGTGTTAAGTTTTTTGATATATTTATATTTTATTATAGATTAATTAATAAAAAAATTGATGTATTTTTTTTTGAAAATATAGGAAGTTTGGATTTATTAAGTTTTTTGATGGTTTTTTGTTATAAAGTTTTAAGTTTAATGGTTTATTTTGATGTTTTGATGAGTTTTGATAATTTATTAATCGCGAGGTTTTATATCGATAAAAAGTTTTTATCGATTTT…
Col-Clone2
TAGATTAATTAAAGGTTGAAGTTTATTAAAATTTTAATCGTATTATAGTGGTTAATGATAGGATTTTTGTGGGTTATTTATAAAGGTTTTTATAGTGTTTGTAAGATTTTGGATTTGTTGTAATATGTTTTGGATTGTAGTATATTGATCTTTAAGGTATATAATATGTAATGGTTATGGTGTTAAGTCTTTTGATATATTTATATTTTATTATAGATTAATTAATAAAAAAATTGATGTATTTTTTTTTGAAAATATAGGAAGTTTGGATTTATTAAGTTTTTTGATGGTTTTTTGTTATGAAGTTTTAAGTTTAATGGTTTATTTTGATGTTTTGATGAGTTTTGATAATTTATTAATCGCGAGGTTTTATATCGATAAAAAGTTTTTATCGATTTT…
Col-Clone3
TAGATTAATTAAAGGTTGAAGTTTATTAAAATTTTAATTGTATTATAGTGGTTAATGATAGGATTTTTGTGGGTTGTTTATAAAGGTTTTTATAGTGTTTGTAAGATTTTGGATTTGTTGTAATATGTTTTGGATTGTAGTATATTGATTTTTAAGGTATATAATATGTAATGGTTATGGTGTTAAGTTTTTTGATATATTTATATTTTATTATAGATTAATTAATAAAAAAATTGATGTATTTTTTTTTGAAAATATAGGAAGTTTGGATTTATTAAGTTTTTTGATGGTTTTTTGTTATAAAGTTTTAAGTTTAATGGTTTATTTTGATGTTTTGATGAGTTTTGATAATTTATTAATCGCGAGGTTTTATATCGATAAAAAGTTTTTATCGATTTT…
Col-Clone4
TAGATTAATTAAAGGTTGAAGTTTATTAAAATTTTAATTGTATTATAGCGGTTAACGATAGGATTTTTGTGGGTTATTCATAAAGGTTTTTATAGTGTTCGTAAGATTTTGGATTTGTTGTAATATGTTTTGGATCGTAGTATATTGATTTTTAAGGTATATAATATGTAATGGTTATGGTGTTAAGTTTTTTGATATATTTATATTTTATTATAGATAAGTTAATAGAAAAATTGATGTATTTTTTTTCGAAAATATAGGAAGTTTGGATTTATTAAATTTTTTGATGGTTTTATGTTATAAAGTTTTAAGTTTAATGGTTTATTTTGATGTTTTGATGAGTTTTGATAATTTATTAATTGCGAGGTTTTATATCGATGAAAAGTTTTTATCGATTTT…
Col-Clone5
TAGATTAATTAAAGGTTGAAGTTTATCAAAATCTTAACCGTATTACAGCGGTTAATGATAGGATTTTTGTGGGTTATCCATAAAGGTCCTTATAGTGTTTGTAAGATTTTGGATTTGTTGTAATATGTTTTGGATTGTAGTATATTGATTTTTAAGGTATATAATATGTAATGGTTATGGTGTTAAGTTTTTTGATATATCTATATTTTATTATAGATTAATTAATAAAAAAATTGATGTATTTTTTTTTGAAAATATAGGAAGTTTGGATTTATTAAGTTTTTTGATGGTTTTTTGTTATAAAGTTTTAAGTTTAATGGTTTATTTTGATGTTTTGATGAGTTTTGATAATTTATTAATCGCGAGGTTTTATATCGATAAAAAGTTTTTATCGATTTT…
Col-Clone6
TAGATTAATTAAAGGTTGAAGTTTATTAAAATTTTAATCGTATTATAGCGGTTAACGATAGGATTTTTGTGGGTTATTTATAAAGGTTTTTATAGTGTTCGTAAGATTTTGGATTTGTCGTAATATGTTTTGGATTGTAGTATATCGATTTTTAAGGTATATAATATGTAATGGTTATGGTGTTAAGTTTTTTGATATATTTATATTTTATTATAGATAAGTTAATAAAAAAATTGATGTATTTTTTTTCGAAAATATAGGAAGTTTGGATTTATTAAATTTTTTGATGGTTTTATGTTATAAAGTTTTAAGTTTAATGGTTTATTTTGATGTTTTGATGAGTTTTGATAATTTATTAATCGCGAGGTTTTATATCGATAAAAAGTTTTTATCGATTTT…
Col-Clone7
TAGATTAATTAAAGGTTGAAGTTTATTAAAATTTTAATTGTATTATAGTGGTTAATGATAGGATTTTTGTGGGTTATTTATAAAGGTTTTTATAGTGTTCGTAAGATTTTGGATTTGTCGTAATATGTTTTGGATCGTAGTATATTGATTTTTAAGGTATATAATATGTAATGGTTATGGTGTTAAGTTTTTTGATATATTTATATTTTATTATAGATAAGTTAATAAAAAAATTGATGTATTTTTTTTCGAAAATATAGGAAGTTTGGATTTATTAAATTTTTTGATGGTTTTATGTTATAAAGTTTTAAGTTTAATGGTTTATTTTGATGTTTTGATGAGTTTTGATAATTTATTAATCGCGAGGTTTTATATCGATAAAAAGTTTTTATCGATTTT…
Col-Clone8
TAGATTAATTAAAGGTTGAAGTTTATTAAAATTTTAATCGTATTATAGTGGTTAATGATAGGATTTTTGTGGGTTATTTATAAAGGTTTTTATAGTGTTTGTAAGACTTTGGATTTGTTGTAATATGTTTTGGATTGTAGTATATCGATTTTTAAGGTATATAATATGTAATGGTTATGGTGTTAAGTTTTTTGATATATTTATATTTTATTATAGATAAGTTAATAAAAAAATTGATGTATTTTTTTTCGAAAATATAGGAAGTTTGGATTTATTAAATTTTTTGATGGTTTTATGTTATAAAGTTTTAAGTTTAATGGTCTATTTTGATGTTTTGATGAGTTTTGATAATTTATTAATTGCGAGGTTTTATATCGATAAAAAGTTTTTATCGATTTT…
Col-Clone9
TAGATTAATTAAAGGTTGAAGTTTATTAAAATTTTAATCGTATTATAGCGGTTAACGATAGGATTTTTGTGGGTTATTTATAAAGGTTTTTATAGTGTTCGTAAGATTTTGGATTTGTCGTAATATGTTTTGGATTGTATTATATTGATTTTTAAGGTATATAATATGTAATGGTTATGGTGTTAAGTTTTTTGATATATTTATATTTTATTATAGATTAATTAATAAAAAAATTGATGTATTTTTTTTCGAAAATATAGGAAGTTTGGATTTATTAAGTTTTTTGATGGTTTTTTGTTATAAAGTTTTAAGTTTAATGGTTTATTTTGATGTTTTGATGAGTTTTGATAATTTATTAATCGCGAGGTTTTATATCGATAAAAAGTTTTTATCGATTTT…
Col-Clone10
TAGATTAATTAAAGGTTGAAGTTTATTAAAACCTTAACCGTATTATAGCGGTTAACGATAGGATCTTTGTGGGTCATCCACAAAGGTTTTTATAGTGTTCGTAAGATTCTGGATTTGTTGTAATATGTTTTGGATCGTAGTATATCGATTTTTAAGGTATATAATATGTAATGGTTATGGTGTTAAGTTTTTTGATATATTTATATTTTATTATAGATAAGTTAATAAAAAAATTGATGTATTTTTTTTCGAAAATATAGGAAGTTTGGATTTATTAAATTTTTTGATGGTTTTATGTTATAAAGTTTTAAGTTTAATGGTTTATTTTGATGTTTTGATGAGTTTTGATAATTTATTAATTGCGAGGTTTTATATCGATAAAAAGTTTTTATCGATTTT…
Col-Clone11
TAGATTAATTAAAGGTTGAAGTTTATTAAAATTTTAATCGTATTATAGTGGTTAATGATAGGATTTTTGTGGGTTATTTATAAAGGTTTTTATAGTGTTTGTAAGATTTTGGATTTGTTGTAATATGTTTTGGATTGTAGTATATTGATTTTTAAGGTATATAATATGTAATGGTTATGGTGTTAAGTTTTTTGATATATTTATATTTTATTATAGATTAATTAATAAAAAAATTGATGTATTTTTTTTTGAAAATATAGGAAGTTTGGATTTATTAAGTTTTTTGATGGTTTTTTGTTATAAAGTTTTAAGTTTAATGGTTTATTTTGATGTTTTGATGAGTTTTGATAATTTATTAATCGCGAGGTTTTATATCGATAAAAAGTTTTTATCGATTTT…
Col-Clone12
TAGATTAATTAAAGGTTGAAGTTTATTAAAATTTTAATCGTATTATAGTGGTTAATGATAGGATTTTTGTGGGTTATTTATAAAGGTTTTTATAGTGTTTGTAAGATTTTGGATTTGTCGTAATATGTTTTGGATCGTAGTATATCGATTTTTAAGGTATATAATATGTAATGGTTATGGTGTTAAGTTTTTTGATATGTTTATATTTTATTATAGATAAGTTAATAAAAAAATTGATGTATTTTTTTTCGAAAATATAGGAAGTTTGGATTTATTAAATTTTTTGATGGTTTTATGTTATAAAGTTTTAAGTTTAATGGTTCATTTTGATGTTTTGATGAGTTTTGATAATTTATTAATCGTGAGGTTTTATATTGATAAAAAGTTTTTATCGATTTT…
Col-Clone13
TAGATTAATTAAAGGTTGAAGTTTATTAAAATTTTAATCGTATTATAGTGGTTAATGATAGGATTTTTGTGGGTTATTTATAAAGGTTTTTATAGTGTTTGTAAGATTTTGGATTTGTTGTAATATGTTTTGGATTGTAGTATATTGATTTCTAAGGTATATAATATGTAATGGTTATGGTGTTAAGTTTTTTGATATATTTATATTTTATTATAGATTAATTAATAAAAAAATTGATGTATTTTTTTTTGAAAATATAGGAAGTTTGGATTTATTAAGTTTTTTGATGGTTTTTTGTTATAAAGTTTTAAGTTTAATGGTTTATTTTGATGTTTTGATGAGTTTTGATAATTTATTAATCGCGAGGTTTTATATTGATAAAAAGTTTTTATCGATTTT…
Col-Clone14
TAGATTAATTAAAGGTCGAAGTTTATTAAAATTTTAATCGTATTATAGCGGTTAACGATAGGATTTTTGTGGGTTATTTATAAAGGTTTTTATAGTGTTCGTAAGATTTTGGATTTGTTGTAATATGTTTTGGATTGTAGTATATTGATTTTTAAGGTATATAATATGTAATGGTTATGGTGTTAAGTTTTTTGATATATTTATATTTTATTATAGATTAATTAATAAAAAAATTGATGTATTTTTTTTCGAAAATATAGGAAGTTTGGATTTATTAAGTTTTTTGATGGTTTTTTGTTATAAAGTTTTAAGTTTAATGGTTTATTTTGATGTTTTGATGAGTTTTGATAATTTATTAATCGCGAGGTTTTATATCGATAAAAAGTTTTTATCGATTTT…
Col-Clone15
GCTGGCTACTATACTGCTTCTTGAGGCCCTCTAGATGCATGCTCGAGCGGCCGCCAGTGTGATGGATATCTGCAGAATTGCCCTTTTACCGGGTTGGACTCAAGACGATAGTTACCGGATAAGGCGCAGCGGTCGGGCTGAACGGGGGGTTCGTGCACACAGCCCAGCTTGGAGCGAACGACCTACACCGAACTGAGATACCTACAGCGTGAGCTATGAGAAAGCGCCACGCTTCCCGAAGGGAGAAAGGCGGACAGGTATCCGGTAAGCGGCAGGGTCGGAACGGGAGAGCGCTCGAGGGAGCTTCCAGGGGGAAACGCCTGGTATCTTTATAGTCCTGTCGGGTTTCGCCACCTCTGACTTGAGCGTCGATTTTTGTGATGCTCGTCAGGGGGGCGG…
Sei-Clone1
TAGATTAATTAAAGGTTGAAGTTTATTAAAATTTTAATCGTATTATAGCGGTTAATGATAGGATTTTTGTGGGTTATTTATAAAGGTTTTTATAGTGTTCGTAAGATTTTGGATTTGTTGTAATATGTTTTGGATCGTAGTATATCGATTTTTAAGGTATATAATGTGTAATGGTTATGGTGTTAAGTTTTTTGATATATTTATATTTTATTATAGATAAGTTAATAAAAAAATTGATGTATTTTTTTTCGAAAATATAGGAAGTTTGGATTTATTAAATTTTTTGATGGTTTTATGTTATAAAGTTTTAAGTTTAATGGTTTATTTTGATGTTTTGATGAGTTTTGATAATTTATTAATCGCGAGGTTTTATATCGATAAAAAGTTTTTATTGATTTT…
Sei-Clone2
TAGATTAATTAAAGGTTGAAGTTTATTAAAATTTTAATCGTATTATAGCGGTTAATGATAGGATTTTTGTGGGTTATTTATAAAGGTTTTTACAGTGTTCGTAAGATTTTGGATTTGTCGTAATATGTTTTGGATCGTAGTATATTGATTTTTAAGGTATATAATATGTAATGGTTATGGTGTTAAGTTTTTTGATATATTTATATTTTATTATAGATAAGTTAATAAAAAAATTGATGTATTTTTTTTCGAAAATATAGGAAGTTTGGATTTATTAAATTTTTTGATGGTTTTATGTTATAAAGTTTTAAGTTTAATGGTTTATTTTGATGTTTTGATGAGTTTTGATAATTTATTAATCTCGAGGTTTTATATTGATAAAAAGTTTTTATTGATTTT…
Sei-Clone3
TAGATTAATTAAAGGTTGAAGTTTATTAAAATTTTAATTGTATTATAGCGGTTAATGATAGGATTTTTGTGGGTTATTTATGAAGGTTTTTATAGTGTTCGTAAGATTTTGGATTTGTTGTAATATGTTTTGGATCGTAGTATATCGATTTTTAAGGTATATAATATGTAATGGTTATGGTGTTAAGTTTTTTGATATATTTATATTTTATTATAGATAAGTTAATAAAAAAATTGATGTATTTTTTTTCGAAAATATAGGAAGTTTGGATTTATTAAATTTTTTGATGGTTTTATGTTATAAAGTTTTAAGTTTAATGGTTTATTTTGATGTTTTGATGAGTTTTGATAATTTATTAATCGCGAGGTTTTATATCGATAAAAAGTTTTTATCGATTTT…
Sei-Clone4
TAGATTAATTAAAGGTTGAAGTTTATTAAAATTTTAATCGTATTACAGCGGTTAATGATAGGATTTTTGTGGGTTATTTATAAAGGTTTTTATAGTGTTCGTAAGATTTTGGATTTGTCGTAATATGTTTTGGATCGTAGTATATCGATTTTTAAGGTATATAATATGTAATGGTTATGGTGTTAAGTTTTTTGATATATTTATATTTTATTATAGATAAGTTAATAAAAAAATTGATGTATTTTTTTTCGAAAATATAGGAAGTTTGGATTTATTAAATTTTTTGATGGTTTTATGTTATAAAGTTTTAAGTTTAATGGTTTATTTTGATGTTTTGATGAGTTTTGATAATTTATTAATCGCGAGGTTTTATATCGATAAAAAGTTTTTATCGATTTT…
Sei-Clone5
TAGATTAATTAAAGGTTGAAGTTTATTAAAATTTTAATCGTATTATAGCGGTTAATGATAGGATTTTTGTGGGTTATTTATAAAGGTTTTTATAGTGTTCGTAAGATTTTGGATTTGTTGTAATACGTTTTGGATTGTAGTATATCGATTTTTAAGGTATATAATATGTAATGGTTATGGTGTTAAGTTTTTTGATATATTTATATTTTATTATAGATAAGTTAATAAAAAAATTGATGTATTTTTTTTCGAAAATATAGGAAGTTTGGATTTATTAAATTTTTTGATGGTTTTATGTTATAAAGTTTTAAGTTTAATGGTTTATTTTGATGTTTTGATGAGTTTTGATAATTTATTAATCGCGAGGTTTTATATCGATAAAAAGTTTTTATCGATTTT…
Sei-Clone6
GCTTACTCCTATACTGTCGCAAGAGGCCCTCTAGATGCATGCTCGAGCGGCCGCCAGTGTGATGGATATCTGCAGAATTGCCCTTTTACCGGGTTGGACTCAAGACGATAGTTACCGGATAAGGCGCAGCGGTCGGGCTGAACGGGGGGTTCGTGCACACAGCCCAGCTTGGAGCGAACGACCTACACCGAACTGAGATACCTACAGCGTGAGCTATGAGAAAGCGCCACGCTTCCCGAAGGGAGAAAGGCGGACAGGTATCCGGTAAGCGGCAGGGTCGGAACAGGAGAGCGCACGAGGGAGCTTCCAGGGGGAAACGCCTGGTATCTTTATAGTCCTGTCGGGTTTCGCCACCTCTGACTTGAGCGTCGATTTTTGTGATGCTCGTCAGGGGGGCGG…
Sei-Clone7
TAGATTAATTAAAGGTTGAAGTTTATTAAAATTTTAATCGTATTATAGCGGTTAATGATAGGATTTTTGTGGGTTATTTATAAAGGTTTTTATAGTGTTTGTAAGATTTTGGATTTGTTGTAATATGTTTTGGATTGTAGTATATCGATTTTTAAGGTATATAATATGTAATGGTTATGGTGTTAAGTTTTTTGATATATTTATATTTTATTATAGATAAGTTAATAAAAAAATTGATGTATTTTTTTTCGAAAATATAGGAAGTTTGGATTTATTAAATTTTTTGATGGTTTTATGTTACAAAGTTTTAAGTTTAATGGTTTATTTTGATGTTTTGATGAGTTTTGATAATTTATTAATCGCGAGGTTTTATATTGATAAAAAGTTTTTATTGATTTT…
Sei-Clone8
TAGATTAATTAAAGGTTGAAGTTTATTAAAATTTTAATTGTATTATAGTGGTTAATGATAGGATTTTTGTGGGTTATTTATAAAGGTTTTTATAGTGTTTGTAAGATTTTGGATTTGTTGTAATATGTTTTGGATCGTAGTATATTGATTTTTAAGGTATATAATATGTAATGGTTATGGTGTTAAGTTTTTTGATATATTTATATTTTATTATAGATAAGTTAATAAAAAAATTGATGTATTTTTTTTTGAAAATATAGGAAGTTTGGATTTATTAAATTTTTTGATGGTTTTATGTTATAAAGTTTTAAGTTTAATGGTTTATTTTGATGTTTTGATGAGTTTTGATAATTTATTAATTGTGAGGTTTTATATTGATAAAAAGTTTTTATTGATTTT…
Sei-Clone9
TAGATTAATTAAAGGTTGAAGTTTATTAAAATTTTAATCGTATTATAGCGGTTAATGATAGGATTTTTGTGGGTTATTTATAAAGGTTTTTACAGTGTTCGCAAGATTTTGGATTTGTTGTAATATGTTTTGGATCGTAGTATATTGATTTTTAAGGTATATAATATGTAATGGTTATGGTGTTAAGTTTTTTGATATATTTATATTTTATTATAGATAAGTTAATAAAAAAATTGATGTATTTTTTTTTGAAAATATAGGAAGTTTGGATTTATTAAATTTTTTGATGGTTTTATGTTATAAAGTTTTAAGTTTAATGGTTTATTTTGATGTTTTGATGAGTTTTGATAATTTATTAATCGCGAGGTTTTATATCGATAAAAAGTTTTTATCGATTTT…
Sei-Clone10
TAGATTAATTAAAGGTTGAAGTTTATTAAAATTTTAATCGTATTATAGCGGTTAATGATAGGATTTTTGTGGGTTATTTATAAAGGTTTTTATAGTGTTCGTAAGATTTTGGATTTGTCGTAATATGTTTTGGATCGTAGTATATCGATTTTTAAGGTATATAATATGTAATGGTTATGGTGTTAAGTTTTTTGATATATTTATATTTTATTATAGATAAGTTAATAAAAAAATTGATGTATTTTTTTTCGAAAATATAGGAAGTTTGGATTTATTAAATTTTTTGATGGTTTTATGTTATAAAGTTTTAAGTTTAATGGTTTATTTTGATGTTTTGATGAGTTTTGATAATTTATTAATCGCGAGGTTTTATATCGATAAAAAGTTTTTATCGATTTT…
Sei-Clone11
TAGATTAATTAAAGGTTGAAGTTTATTAAAATTTTAATTCGATTATAGCGGTTAATGATAGGATTTTTGTGGGTTATTTATAAAGGTTTTTATAGTGTTCGTAAGATTTTGGATTTGTTGTAATATGTTTTGGATCGTAGTATATCGATTTTTAAGGTATATAATATGTAATGGTTATGGTGTTAAGTTTTTTGATATATTTATATTTTATTACAGATAAGTTAATAAAAAAATTGATGTATTTTTTTTCGAAAATATAGGAAGTTTGGATTTATTAAATTTTTTGATGGTTTTATGTTATAAAGTTTTAAGTTTAATGGTTTATTTTGATGTTTTGATGAGTTTTGATAATTTATTAATTGCGAGGTTTTATATTGATAAAAAGTTTTTATCGATTTT…
Sei-Clone12
TAGATTAATTAAAGGTTGAAGTTTATTAAAATTTTAATCGTATTATAGTGGTTAATGATAGGATTTTTGTGGGTTATTTATAAAGGTTTTTATAGTGTTTGTAAGATTTTGGATTTGTTGTAATATGTTTTGGATTGTAGTATATTGATTTTTAAGGTATATAATATGTAATGGTTATGGTGTTAAGTTTTTTGATATATTTATATTTTATTATAGATAAGTTAATAAAAAAATTGATGTATTTTTTTTCGAAAATATAGGAAGTTTGGATTTATTAAATTTTTTGATGGTTTTATGTTATAAAGTTTTAAGTTTAATGGTTTATTTTGATGTTTTGATGAGTTTTGATAATTTATTAATTGCGAGGTTTTATATCGATAAAAAGTTTTTATCGATTTT…
Sei-Clone13
TAGATTAATTAAAGGTTGAAGTTTATTAAAATTTTAATCGTATTATAGCGGTTAATGATAGGATTTTTGTGGGTTATTTATAAAGGTTTTTATAGTGTTCGTAAGATTTTGGATTTGTTGTAATATGTTTTGGATCGTAGTATATCGATTTTTAAGGTATATAATATGTAATGGTTATGGTGTTAAGTTTTTTGATATATTTATATTTTATTATAGATAAGTTAATAAAAAAATTGATGTATTTTTTTTCGAAAATATAGGAAGTTTGGATTTATTAAATTTTTTGATGGTTTTATGTTATAAAGTTTTAAGTTTAATGGTTTATTTTGATGTTTTGATGGGTTTTGATAATTTATTAATCGCGAGGTTTTATATCGATAAAAAGTTTTTATCGATTTT…
Sei-Clone14
TAGATTAATTAAAGGTTGAAGTTTATTAAAATTTTAATCGTATTATAGTGGTTAATGATAGGATTTTTGTGGGTTATCTATAAAGGTTTTTATAGTGTTCGTAAGATTTTGGATTTGTCGTAATGTGTTTTGGATCGTAGTATATTGATTTTTAAGGTATATAATATGTAATGGTTATGGTGTTAAGTTTTTTGATATATTTATATTTTATTATAGATAAGTTAATAAAAAAATTGATGTATTTTTTTTCGAAAATATAGGAAGTTTGGATTTATTAAATTTTTTGATGGTTTTATGTTATAAAGTTTTAAGTTTAATGGTTTATTTTGATGTTTTGATGAGTTTTGATAATTTATTAATCGTGAGGTTTTATATTGATAAAAAGTTTTTATCGATTTT…
Sei-Clone15
TAGATTAATTAAAGGTTGAAGTTTATTAAAATTTTAATCGTATTATAGTGGTTGATGATAGGATTTTTGTGGGTTATTTATAAAGGTTTTTATAGTGTTTGTAAGATTTTGGATTTGTCGTAATATGTTTTGGATCGTAGTATATCGATTTTTAAGGTATATAATATGTAATGGTTATGGTGTTAAGTTTTTTGATATATTTATATTTTATTATAGATAAGTTAATAAAAAAATTGATGTATTTTTTTTCGAAAATATAGGAAGTTTGGATTTATTAAATTTTTTGATGGTTTTATGTTATAAAGTTTTAAGTTTAATGGTTTATTTTGATGTTTTGATGAGTTTTGATAATTTATTAATCGCGAGGTTTTATATCGATAAAAAGTTTTTATCGATTTT…
Sei-Clone16
TAGATTAATTAAAGGTTGAAGTTTATTAAAATTTTAATCGTATTATAGCGGTTAATGATAGGATTTTTGTGGGTTATTTATAAAGGTTTTTATAGTGTTCGTAAGATTTTGGATTTGTTGTAATATGTTTTGGATTGTAGTATATTGATTTTTAAGGTATATAATATGTAATGGTTATGGTGTTAAGTTTTTTGATATATTTATATTTTATTATAGATAAGTTAATAAAAAAATTGATGTATTTTTTTTCGAAAATATAGGAAGTTTGGATTTATTAAATTTTTTGATGGTTTTATGTTATAAAGTTTTAAGTTTAATGGTTTATTTTGATGTTTTGATGAGTTTTGATAATTTATTAATCGCGAGGTTTTATATCGATAAAAAGTTTTTATCGATTTT…
Sei-Clone17
TAGATTAATTAAAGGTTGAAGTTTATTAAAATTTTAATCGTATTATAGCGGTTAATGATAGGATTTTTGTGGGTTATTTATAAAGGTTTTTATAGTGTTCGTAAGATTTTGGATTTGTCGTAATATGTTTTGGATCGTAGTATATCGATTTTTAAGGTATATAATATGTAATGGTTATGGTGTTAAGTTTTTTGATATATTTATATTTTATTATAGATAAGTTAATAAAAAAATTGATGTATTTTTTTTCGAAAATATAGGAAGTTTGGATTTATTAAATTTTTTGATGGTTTTATGTTATAAAGTTTTAAGTTTAATGGTTTATTTTGATGTTTTGATGAGTTTTGATAATTTATTAATTGTGAGGTTTTATATCGATAAAAAGTTTTTATCGATTTT…
Fsc-Clone1
TAGATTAATTAAAGGTTGAAGTTTATTAAAATTTTAATCGTATTATAGCGGTTAACGATAGGATTTTTGTGGGTTATTTATAAAGGTTTTTATAGTGTTCGTAAGATTTTGGATTTGTTGTAATATGTTTTGGATCGTAGTATATCGATTTTTAAGGTATACAATATGTAATGGTTATGGTGTTAAGTTTTTTGATATATTTATATCTTACTATAGACAAGTTAATAAAAAAATTGATGTATTTTTTTTCGAAAATATAGGAAGTTTGGATTTATTAAATTTTTTGATGGTTTTATGTTATAAAGTTTTAAGTTTAATGGTTTATTTTGATGTTTTGATGAGTTTTGATAATTTATTAATTGCGAGGTTTTATATCGATAAAAAGTTTTTATCGATTTT…
Fsc-Clone2
TAGATTAATTAAAGGTTGAAGTTTATTAAAATTTTAATCGTATTATAGTGGTTAATGATAGGATTTTTGTGGGTTATTTATAAAGGTTTTTATAGTGTTTGTAAGATTTTGGATTTGTTGTAATATGTTTTGGATTGTAGTATATTGATTTTTAAGGTATATAATATGTAATGGTTATGGTGTTAAGTTTTTTGATATATTTATATTTTATTATAGATTAATTAATAAAAAAATTGATGTATTTTTTTTGAAAATATAGGAAGTTTGGATTTATTAAGTTTTTTGATGGTTTTTTGTTATAAAGTTTTAAGTTTAATGGTTTATTTTGATGTTTTGATGAGTTTTGATAATTTATTAATTGCGAGGTTTTATATCGATAAAAAGTTTTTATCGATTTTC…
Fsc-Clone3
TAGATTAATTAAAGGTTGAAGTTTATTAAAATTTTAATCGTATTATAGCGGTTAACGATAGGATTTTTGTGGGTTATTCATAAAGGTTTTTACAGTGTCCGTAAGATTCTGGATTTGTCGTAATATGTTTTGGATTGTAGTATATTGATTTTTAAGGTATATAATATGTAATGGTTATGGTGTTAAGTTTTTTGATATATTTATATTTTATTATAGATTAATTAATAAAAAAATTGATGTATTTTTTTTCGAACATATAGGAAGTTTGGATTTATTAAGTTTTTTGATGGTTTTTTGTTATAAAGTTTTAAGTTTAATGGTTTATTTTGATGTTTTGATGAGTTTTGATGATTTATTAATTGCGAGGTTTTATATCGATAAAAAGTTTTTATCGATTTT…
Fsc-Clone4
TAGATTAATTAAAGGTTGAAGTTTATTAAAATTTTAATTGTATTATAGTGGTTAATGATAGGATTTTTGTGGGTTATTTATAAAGGTTTTTATAGTGTTTGTAAGATTTTGGATTTGTTGTAATATGTTTTGGATCGTAGTATATCGATTTTTAAGGTATATAATATGTAATGGTTATGGTGTTAAGTTTTTTGATATATTTATATTTTATTATAGATAAGTTAATAAAGAAATTGATGTATTTTTTTTCGAAAATATAGGAAGTTTGGATTTATTAAATTTTTTGATGGTTTTATGTTATAAAGTTTTAAGTTTAATGGTTTATTTTGATGTTTTGATGAGTTTTGATAATTTATTAATCGCGAGGTTTTATATCGATAAAAAGTTTTTATCGATTTT…
Fsc-Clone5
TAGATTAATTAAAGGTTGAAGTTTATTAAAATTTTAATCGTATTATAGCGGTTAATGATAGGATTTTTGTGGGTTATTTATAAAGGTTTTTACAGTGTTTGTAAGATTTTGGATTTGTTGTAATATGTTTTGGATTGTAGTATATTGATTTTTAAGGTATATAATATGTAATGGTTATGGTGTTAAGTTTTTTGATATATTTATATTTTATTATAGATTAATTAATAAAAAAATTGATGTATTTTTTTTTGAAAATATAGGAAGTTTGGATTTATTAAGTTTTTTGATGGTTTTTTGTTATAAAGTTTTAAGTTTAATGGTTTATTTTGATGTTTTGATGAGTTTTGATAATTTATTAATTGTGAGGTTTTATATCGATAAAAAGTTTTTATCGATTTT…
Fsc-Clone6
TAGATTAATTAAAGGTTGAAGTTTATTAAAATTTTAATCGTATTACAGCGGTTAATGATAGGATTTTTGTGGGTTATTTATAAAGGTTTTTACAGTGTTCGCAAGATTTTGGATTTGTCGTAATATGTTTTGGATCGTAGTATATCGATTTTTAAGGTATATAATATGTAATGGTTATGGTGTTAAGTTTTTTGATATATTTATATTTTATTATAGATAAGTTAATAAAAAAATTGATGTATTTTTTTTTGAAAATATAGGAAGTTTGGATTTATTAAATTTTTTGATGGTTTTATGTTATAAAGTTTTAAGTTTAATGGTTTATTTTGATGTTTTGATGAGTTTTGATAATTTATTAATTGCGAGGTTTTATATCGATAAAAAGTTTTTATCGATTTT…
Fsc-Clone7
TAGATTAATTAAAGGTTGAAGTTTATTAAAATTTTAATCGTATTATAGTGGTTAATGATAGGATTTTTGTGGGTTATTTATAAAGGTTTTTATAGTGTTTGTAAGATTTTGGATTTGTTGTAATATGTTTTGGATTGTAGTATATTGATTTTTAAGGTATATAATATGTAATGGTTATGGTGTTAAGTTTTTTGATATATTTATATTTTATTATAGATTAATTAATAAAAAAATTGATGTATTTTTTTTTGAAAATATAGGAAGTTTGGATTTATTAAGTTTTTTGATGGTTTTTTGTTATAAAGTTTTAAGTTTAATGGTTTATTTTGATGTTTTGATGAGTTTTGATAATTTATTAATTGCGAGGTTTTATATCGATAAAAAGTTTTTATCGATTTT…
Fsc-Clone8
TAGATTAATTAAAGGTTGAAGTTTATTAAAATTTTAATCGTATTATAGTGGTTAATGATAGGATTTTTGTGGGTCATTTATAAAGGTTTTTATAGTGTTTGTAAGATTTTGGATTTGTTGTAATATGTTTTGGATTGTAGTATATTGATTTTTAAGGTATATAATATGTAATGGTTATGGTGTTAAGTTTTTTGATATATTTATATTTTATTATAGATTAATTAATAAAAAAATTGATGTATTTTTTTTTGAAAATATAGGAAGTTTGGATTTATTAAGTTTTTTGATGGTTTTTTGTTATAAAGTTTTAAGTTTAATGGTTTATTTTGATGTTTTGATGAGTTTTGATAATTTATTAATCGCGAGGTTTTATATCGATAAAAAGTTTTTATCGATTTT…
Fsc-Clone9
TAGATTAATTAAAGGTTGAAGTTTATTAAAATTTTAATCGTATTATAGCGGTTAATGATAGGATTTTTGTGGGTTATTTATAAAGGTTTTTATAGTGTTTGTAAGATTTTGGATTTGTCGTAATATGTTTTGGATCGTAGTATATCGATTTTTAAGGTATATAATATGTAATGGTTATGGTGTTAAGTTTTTTGATATATTTATATTTTATTATAGATAAGTTAATAAAAAAATTGATGTATTTTTTTTCGAAAATATAGGAAGTTTGGATTTATTAAATTTTTTGATGGTTTTATGTTATAAAGTTTTAAGTTTAATGGTTTATTTTGATGTTTTGATGAGTTTTGATAATTTATTAATCGCGAGGTTTTATATCGATAAAAAGTTTTTATTGATTTT…
Fsc-Clone10
TAGATTAATTAAAGGTTGAAGTTTATTAAAATTTTAACCGTATTATAGCGGTTAACGATAGGATTTTTGTGGGTTATTTATAAAGGTTTTTATAGTGTTCGTAAGATTTTGGATTTGTCGTAATATGTTTTGGATCGTAGTATATTGATTTTTAAGGTATATAATATGTAATGGTTATGGTGTTAAGTTTTTTGATATATTTATATTTTATCATAGATAAGTTAATAAAAAAATTGATGTATTTTTTTTCGAAAATATAGGAAGTTTGGATTTATTAAATTTTTTGATGGTTTTATGTTATAAAGTTTTAAGTTTAATGGTTTATTTTGATGTTTTGATGAGTTTTGATAATTTATTAATTGCGAGGTTTTATATCGATAAAAAGTTTTTATCGACTTT…
Fsc-Clone11
TAGATTAATTAAAGGTTGAAGTTTATTAAAATTTTAATCGTATTATAGCGGTTAACGATAGGATTTTTGTGGGTTATTTATAAAGGTTTTTATAGTGTTCGTAAGATTTTGGATTTGTTGTAATATGTTTTGGATTGTAGTATATTGATTTTTAAGGTATATAATATGTAATGGTTATGGTGTTAAGTTTTTTGATATATTTATATTTTATTATAGATTAATTAATAAAAAAATTGATGTATTTTTTTTTGAAAATATAGGAAGTTTGGATTTATTAAGTTTTTTGATGGTTTTTTGTTATAAAGTTTTAAGTTTAATGGTTTATTTTGATGTTTTGATGAGTTTTGATAATTTATTAATCGCGAGGTTTTATATCGATAAAAAGTTTTTATCGATTTT…
Fsc-Clone12
TAGATTAATTAAAGGTTGAAGTTTATTAAAATTTTAATCGTATTATAGCGGTTAATGATAGGATTTTTGTGGGTTATTTATAAAGGTTTTTACAGTGTTCGTAAGATTTTGGATTTGTCGTAATATGTTTTGGATCGTAGTATATCGATTTTTAAGGTATATAATATGTAATGGTTATGGTGTTAAGTTTTTTGATATATTTATATTTTATTATAGATAAGTTAATAAAAAAATTGATGTATTTTTTTTCGAAAATATAGGAAGTTTGGATTTATTAAATTTTTTGATGGTTTTATGTTATAAAGTTTTAAGTTTAATGGTTTATTTTGATGTTTTGATGAGTTTTGATAATTTATTAATTGTGAGGTTTTATATTGATAAAAAGTTTTTATCGATTTT…
Fsc-Clone13
TAGATTAATTAAAGGTTGAAGTTTATTAAAATTTTAATCGTATTATAGTGGTTAATGATAGGATTTTTGTGGGTTGTTTACAAAGGTTTTTATAGTGTTTGTAAGATCTTGGATTTGTTGTAATATGTTTTGGATTGTAGTACATTGATTTTTAAGGTATATAATATGTAATGGTTATGGTGTTAAGTTTTTTGATATATTTATATTTTATTATAGATTAATTAATAAAAAAATTGATGTATTTTTTTTTGAAAATATAGGAAGTTTGGATTTATTAAGTTTTTTGATGGTTTTTTGTTATAAAGTTTTAAGTTTAATGGTTTATTTTGATGTTTTGATGAGTTTTGATAATTTATTAATCGCGAGGTTTTATATCGATAAAAAGTTTTTATCGATTTT…
Fsc-Clone14
TAGATTAATTAAAGGTTGAAGTTTATTAAAATTTTAATCGTATTATAGTGGTTAATGATAGGACTTTTGTGGGTCATTTATAAAGGTTTTTATAGTGTTTGTAAGATTTTGGATTTGTTGTAATATGTTTTGGATTGTAGTATATTGATTTTTAAGGTATATAATATGTAATGGTTATGGTGTTAAGTTTTTTGATATATTTATATTTTATTATAGATTAATTAATAAAAAAATTGATGTATTTTTTTTTTGAAAATATAGGAAGTTTGGATTTATTAAGTTTTTTGATGGTTTTTTGTTATAAAGTTTTAAGTTCAATGGTTTATTCTGATGTTTTGATGAGTTTTGATAATTTATTAATCGCGAGGTTTTATATCGATAAAAAGTTTTTATCGATTT…
Fsc-Clone15
TAGATTAATTAAAGGTTGAAGTTTATTAAAATTTTAATCGTATTATAGCGGTTAATGATAGGATTTTTGTGGGTTATTTATAAAGGTTTTTATAGTGTTCGTAAGATTTTGGATTTGTCGTAATATGTTTTGGATTGTAGTATATTGATTTTTAAGGTATATAATATGTAATGGTTATGGTGTTAAGTTTTTTGATGTATTTATATTTTATTATAGATTAATTAATAAAAAAATTGATGTATTTTTTTTCGAAAATATAGGAAGTTTGGATTTATTAAGTTTTTTGATGGTTTTTTGTTATAAAGTTTTAAGTTTAATGGTTTATTTTGATGTTTTGATGAGTTTTGATAATTTATTAATCGCGAGGTTTTATATCGATAAAAAGTTTTTATCGATTTT…
Fsc-Clone16
TAGATTAATTAAAGGTTGAAGTTTATTAAAATTTTAATTGTATTATAGTGGTTAATGATAGGATTTTTGTGGGTTATTTATAAAGGTTTTTATAGTGTTTGTAAGATTTTGGATTTGTTGTAATATGTTTTGGATTGTAGTATATTGATTTTTAAGGTATATAATATGTAATGGTTATGGTGTTAAGTTTTTTGATATATTTATATTTTATTATAGATTAATTAATAAAAAAATTGATGTATTTTTTTTTTGAAAATATAGGAAGTTTGGATTTATTAAGTTTTTTGATGGTTTTTTGTTATAAAGTTTTAAGTTTAATGGTTTATTTTGATGTTTTGATGAGTTTTGATAATTTATTAATCGCGAGGTTTTATATCGATAAAAAGTTTTTATCGATTT…

## Sheet: ICS-Region 1
ICS1 At1g74710 Region 1 (Chr1:28072828-28073083)
Col-clone1
AAGTGTTTTGAATAATTATAGAATTTAGTTTTTTATTATTATTTTATTGAATTTTTGTTAAATTGTTGTAGTTCGAAAGACGATTTCGAGTTTTTTATCGTACGAGAGAATATAAGAGAAAAGTTAAATGTAAGTTTAATTTTGATGTTTTGTAGTTTTAATGTTTTATTTTTTGGATAATAGTTTGGTATATTTTTTTTTATTATGTTTTTTTTTGTTTTGTAGGGTATATGTGATAGAGTTGTTGTTAAGTTTTAAAAAATTGTGAGGAAGTTTGTAAGAGTGTAATATTTATATTTTTAATTGGTAGGGAGATTTATGAAGGAAGATGATGAGGTGAGATAATAGTATTGGA
Col-clone2
AAGTGTTTTGAATAATTATAGAATTTAGTTTTTTATTATTATTTTATTGAATTTTTGTTAAATTGTTGTAGTTCGAAAGACGATTTCGAGTTTTTTATCGTACGAGAGAATATAAGAGAAAAGTTAAATGTAAGTTTAATTTTGATGTTTTGTAGTTTTAATGTTTTATTTTTTGGATAATAGTTTGGTATATTTTTTTTTATTATGTTTTTTTTTGTTTTGTAGGGTATATGTGATAGAGTTGTTGTTAAGTTTTAAAAAATTGTGAGGAAGTTTGTAAGAGTGTAATATTTATATTTTTAATTGGTAGGGAGATTTATGAAGGAAGATGATGAGGTGAGATAATAGTATTGGA
Col-clone3
AAGTGTTTTGAATAATTATAGAATTTAGTTTTTTATTATTATTTTATTGAATTTTTGTTAAATTGTTGTAGTTCGAAAGATGATTTCGAGTTTTTTATCGTACGAGAGAATATAAGAGAAAAGTTAAATGTAAGTTTAATTTTGATGTTTTGTAGTTTTAATGTTTTATTTTTTGGATAATAGTTTGGTATATTTTTTTTATTATGTTTTTTTTTGTTTTGTAGGGTATATGTGATAGAGTTGTTGTTAAGTTTTAAAAAATTGTGAGGAAGTTTGTAAGAGTGTAATATTTATATTTTTAATTGGTAGGGAGATTTATGAAGGAAGATGATGAGGTGAGATAATAGTATTGGA
Col-clone4
AAGTGTTTTGAATAATTATAGAATTTAGTTTTTTATTATTATTTTATTGAATTTTTGTTAAATTGTTGTAGTTCGAAAGACGATTTTGAGTTTTTTATCGTACGAGAGAATATAAGAGAAAAGTTAAATGTAAGTTTAATTTTGATGTTTTGTAGTTTTAATGTTTTATTTTTTGGATAATAGTTTGGTATATTTTTTTTTATTATGTTTTTTTTTGTTTTGTAGGGTATATGTGATAGAGTTGTTGTTAAGTTTTAAAAAATTGTGAGGAAGTTTGTAAGAGTGTAATATTTATATTTTTAATTGGTAGGGAGATTTATGAAGGAAGATGATGAGGTGAGATAATAGTATTGGA
Col-clone5
AAGTGTTTTGAATAATTATAGAATTTAGTTTTTTATTATTATTTTATTGAATTTTTGTTAAATTGTTGTAGTTCGAAAGACGATTTCGAGTTTTTTATCGTACGAGAGAATATAAGAGAAAAGTTAAATGTAAGTTTAATTTTGATGTTTTGTAGTTTTAATGTTTTATTTTTTGGATAATAGTTTGGTATATTTTTTTTTATTATGTTTTTTTTTGTTTTGTAGGGTATATGTGATAGAGTTGTTGTTAAGTTTTAAAAAATTGTGAGGAAGTTTGTAAGAGTGTAATATTTATATTTTTAATTGGTAGGGAGATTTATGAAGGAAGATGATGAGGTGAGATAATAGTATTGGA
Col-clone6
AAGTGTTTTGAATAATTATAGAATTTAGTTTTTTATTATTATTTTATTGAATTTTTGTTAAATTGTTGTAGTTCGAAAGACGATTTTGAGTTTTTTATCGTACGAGAGAATATAAGAGAAAAGTTAAATGTAAGTTTAATTTTGATGTTTTGTAGTTTTAATGTTTTATTTTTTGGATAATAGTTTGGTATATTTTTTTTTATTATGTTTTTTTTGTTTTGTAGGGTATATGTGATAGAGTTGTTGTTAAGTTTTAAAAAATTGTGAGGAAGTTTGTAAGAGTGTAATATTTATATTTTTAATTGGTAGGGAGATTTATGAAGGAAGATGATGAGGTGAGATAATAGTATTGGA
Col-clone7
AAGTGTTTTGAATAATTATAGAATTTAGTTTTTTATTATTATTTTATTGAATTTTTGTTAAATTGTTGTAGTTCGAAAGACGATTTCGAGTTTTTTATCGTACGAGAGAATATAAGAGAAAAGTTAAATGTAAGTTTAATTTTGATGTTTTGTAGTTTTAATGTTTTATTTTTTGGATAATAGTTTGGTATATTTTTTTTTATTATGTTTTTTTTTGTTTTGTAGGGTATATGTGATAGAGTTGTTGTTAAGTTTTAAAAAATTGTGAGGAAGTTTGTAAGAGTGTAATATTTATATTTTTAATTGGTAGGGAGATTTATGAAGGAAGATGATGAGGTGAGATAATAGTATTGGA
Col-clone8
AAGTGTTTTGAATAATTATAGAATTTAGTTTTTTATTATTATTTTATTGAATTTTTGTTAAATTGTTGTAGTTCGAAAGATGATTTCGAGTTTTTTATCGTACGAGAGAATATAAGAGAAAAGTTAAATGTAAGTTTAATTTTGATGTTTTGTAGTTTTAATGTTTTATTTTTTGGATAATAGTTTGGTATATTTTTTTTTATTATGTTTTTTTTTGTTTCGTAGGGTATATGTGATAGAGTTGTTGTTAAGTTTTAAAAAATTGTGAGGAAGTTTGTAAGAGTGTAATATTTATATTTTTAATTGGTAGGGAGATTTATGAAGGAAGATGATGAGGTGAGATAATAGTATTGGA
Col-clone9
AAGTGTTTTGAATAATTATAGAATTTAGTTTTTTATTATTATTTTATTGAATTTTTGTTAAATTGTTGTAGTTCGAAAGATGATTTCGAGTTTTTTATCGTACGAGAGAATATAAGAGAAAAGTTAAATGTAAGTTTAATTTTGATGTTTTGTAGTTTTAATGTTTTATTTTTTGGATAATAGTTTGGTATATTTTTTTTTATTATGCTTTTTTTTGTTTTGTAGGGTATATGTGATAGAGTTGTTGTTAAGTTTTAAAAAATTGTGAGGAAGTTTGTAAGAGTGTAATATTTATATTTTTAATTGGTAGGGAGATTTATGAAGGAAGATGATGAGGTGAGATAATAGTATTGGA
Col-clone10
AAGTGTTTTGAATAATTATAGAATTTAGTTTTTTATTATTATTTTATTGAATTTTTGTTAAATTGTTGTAGTTCGAAAGATGATTTCGAGTTTTTTATCGTACGAGAGAATATAAGAGAAAAGTTAAATGTAAGTTTAATTTTGATGTTTTGTAGTTTTAATGTTTTATTTTTTGGATAATAGTTTGGTATATTTTTTTTTATTATGTTTTTTTTTGTTTTGTAGGGTATATGTGATAGAGTTGTTGTTAAGTTTTAAAAAATTGTGAGGAAGTTTGTAAGAGTGTAATATTTATATTTTTAATTGGTAGGGAGATTTATGAAGGAAGATGATGAGGTGAGATAATAGTATTGGA
Col-clone11
AAGTGTTTTGAATAATTATAGAATTTAGTTTTTTATTATTATTTTATTGAATTTTTGTTAAATTGTTGTAGTTCGAAAGACGATTTCGAGTTTTTTATCGTACGAGAGAATATAAGAGAAAAGTTAAATGTAAGTTTAATTTTGATGTTTTGTAGTTTTAATGTTTTATTTTTTGGATAATAGTTTGGTATATTTTTTTTTATTATGTTTTTTTTTGTTTTGTAGGGTGTATGTGATAGAGTTGTTGTTAAGTTTTAAAAAATTGTGAGGAGGTTTGTAAGAGTGTAATATTTATATTTTTAATTGGTAGGGAGATTTATGAAGGAAGATGATGAGGTGAGATAATAGTATTGGA
Col-clone12
AAGTGTTTTGAATAATTATAGAATTTAGTTTTTTATTATTATTTTATTGAATTTTTGTTAAATTGTTGTAGTTCGAAAGACGATTTCGAGTTTTTTATCGTACGAGAGAATATAAGAGAAAAGTTAAATGTAAGTTTAATTTTGATGTTTTGTAGTTTTAATGTTTTATTTTTTGGATAATAGTTTGGTATATTTTTTTTTATTATGTTTTTTTTTGTTTTGTAGGGTATATGTGATAGAGTTGTTGTTAAGTTTTAAAAAATTGTGAGGAAGTTTGTAAGAGTGTAATATTTATATTTTTAATTGGTAGGGAGATTTATGAAGGAAGATGATGAGGTGAGATAATAGTATTGGA
Col-clone13
AAGTGTTTTGAATAATTATAGAATTTAGTTTTTTATTATTATTTTACTGAATTTTTGTTAAATTGTTGTAGTTCGAAAGACGATTTCGAGTTTTTTATCGTACGAGAGAATATAAGAGAAAAGTTAAATGTAAGTTTAATTTTGATGTTTTGTAGTTTTAATGTTTTATTTTTTGGATAATAGTTTGGTATATTTTTTTTTATTATGTTTTTTTTTGTTTTGTAGGGTATATGTGATAGAGTTGTTGTTAAGTTTTAAAAAATTGTGAGGAAGTTTGTAAGAGTGTAATATTTATATTTTTAATTGGTAGGGAGATTTATGAAGGAAGATGATGAGGTGAGATAATAGTATTGGA
Sei-Clone1
AAGTGTTTTGAATAATTATAGAATTTAGTTTTTTATTATTATTTTATTGAATTTTTGTTGAATTGTTGTAGTTCGAAAGACGATTTCGAGTTTTTTATCGTACGAGAGAATATAAGAGAAAAGTTAAATGTAAGTTTAATTTTGATGTTTTGTAGTTTTAATGTTTTATTTTTTGGATAATAGTTTGGTATATTTTTTTTTATTATGGTTTTTTTTGTTTTGTAGGGTATATGTGATAGAGTTGTTGTTAAGTTTTAAAAAATTGTGAGGAAGTTTGTAAGAGTGTAATATTTATATTTTTAATTGGTAGGGAGATTTACGAAGGAAGATGATGAGGTGAGATAATAGTATTGGA
Sei-Clone2
AAGTGTTTTGAATAATTATAGAATTTAGTTTTTTATTATTATTTTATTGAATTTTTGTTAAATTGTTGTAGTTCGAAAGATGATTTCGAGTTTTTTATCGTACGAGAGAATATAAGAGAAAAGTTAAATGTAAGTTTAATTTTGATGTTTTGTAGTTTTAATGTTTTATTTTTTGGATAATAGTTTGGTATATTTTTTTTTATTATGGTTTTTTTTGTTTTGTAGGGTATATGTGATAGAGTTGTTGTTAAGTTTTAAAAAATTGTGAGGAAGTTTGTAAGAGTGTAATATTTATATTTTTAATTGGTAGGGAGATTTACGAAGGAAGATGATGAGGTGAGATAATAGTATTGGA
Sei-Clone3
AAGTGTTTTGAATAATTATAGAATTTAGTTTTTTATTATTATTTTATTGAATTTTTGTTAAATTGTTGTAGTTCGAAAGACGATTTCGAGTTTTTTATCGTACGAGAGAATATAAGAGAAAAGTTAAATGTAAGTTTAATTTTGATGTTTTGTAGTTTTAATGTTTTATTTTTTGGATAATAGTTTGGTATATTTTTTTTTATTATGGTTTTTTTTGTTTTGTAGGGTATATGTGATAGAGTTGTTGTTAAGTTTTAAAAAATTGTGAGGAAGTTTGTAAGAGTGTAATATTTATATTTTTAATTGGTAGGGAGATTTACGAAGGAAGATGATGAGGTGAGATAATAGTATTGGA
Sei-Clone4
AAGTGTTTTGAATAATTATAGAATTTAGTTTTTTATTATTATTTTATTGAATTTTTGTTAAATTGTTGTAGTTCGAAAGACGATTTCGAGTTTTTTATCGTACGAGAGAATATAAGAGAAAAGTTAAATGTAAGTTTAATTTTGATGTTTTGTAGTTTTAATGTTTTATTTTTTGGATAATAGTTTGGTATATTTTTTTTTATTATGGTTTTTTTTGTTTTGTAGGGTATATGTGATAGAGTTGTTGTTAAGTTTTAAAAAATTGTGAGGAAGTTTGTAAGAGTGTAATATTTATATTTTTAATTGGTAGGGAGATTTACGAAGGAAGATGATGAGGTGAGATAATAGTATTGGA
Sei-Clone5
AAGTGTTTTGAATAATTATAGAATTTAGTTTTTTATTATTATTTTATTGAATTTTTGTTAAATTGTTGTAGTTCGAAAGACGATTTCGAGTTTTTTATCGTACGAGAGAATATAAGAGAAAAGTTAAATGTAAGTTTAATTTTGATGTTTTGTAGTTTTAATGTTTTATTTTTTGGATAATAGTTTGGTATATTTTTTTTTATTATGGTTTTTTTTGTTTTGTAGGGTATATGTGATAGAGTTGTTGTTAAGTTTTAAAAAATTGTGAGGAAGTTTGTAAGAGTGTAATATTTATATTTTTAATTGGTAGGGAGATTTATGAAGGAAGATGATGAGGTGAGATAATAGTATTGGA
Sei-Clone6
AAGTGTTTTGAATAATTATAGAATTTAGTTTTTTATTATTATTTTATTGAATTTTTGTTAAATTGTTGTAGTTCGAAAGACGATTTCGAGTTTTTTATCGTACGAGAGAATATAAGAGAAAAGTTAAATGTAAGTTTAATTTTGATGTTTTGTAGTTTTAATGTTTTATTTTTTGGATAATAGTTTGGTATATTTTTTTTTATTATGGTTTTTTTTGTTTTGTAGGGTATATGTGATAGAGTTGTTGTTAAGTTTTAAAAAATTGTGAGGAAGTTTGTAAGAGTGTAATATTTATATTTTTAATTGGTAGGGAGATTTACGAAGGAAGATGATGAGGTGAGATAATAGTATTGGA
Sei-Clone7
AAGTGTTTTGAATAATTATAGAATTTAGTTTTTTATTATTATTTTATTGAATTTTTGTTAAATTGTTGTAGTTCGAAAGACGATTTCGAGTTTTTTATCGTACGAGAGAATATAAGAGAAAAGTTAAATGTAAGTTTAATTTTGATGTTTTGTAGTTTTAATGTTTTATTTTTTGGATAATAGTTTGGTATATTTTTTTTTATTATGGTTTTTTTTGTTTTGTAGGGTATATGTGATAGAGTTGTTGTTAAGTTTTAAAAAATTGTGAGGAAGTTTGTAAGAGTGTAATATTTATATTTTTAATTGGTAGGGAGATTTACGAAGGAAGATGATGAGGTGAGATAATAGTATTGGA
Sei-Clone8
AAGTGTTTTGAATAATTATAGAATTTAGTTTTTTATTATTATTTTATTGAATTTTTGTTAAATTGTTGTAGTTCGAAAGACGATTTCGAGTTTTTTATCGTACGAGAGAATATAAGAGAAAAGTTAAATGTAAGTTTAATTTTGATGTTTTGTAGTTTTAATGTTTTATTTTTTGGATAATAGTTTGGTATATCTTTTTTTATTATGGTTTTTTTTGTTTTGTAGGGTATATGTGATAGAGTTGTTGTTAAGTTTTAAAAAATTGTGAGGAAGTTTGTAAGAGTGTAATATTTATATTTTTAATTGGTAGGGAGATTTACGAAGGAAGATGATGAGGTGAGATAATAGTATTGGA
Sei-Clone9
AAGTGTTTTGAATAATTATAGAATTTAGTTTTTTATTATTATTTTATTGAATTTTTGTTAAATTGTTGTAGTTCGAAAGACGATTTCGAGTTTTTTATCGTACGAGAGAATATAAGAGAAAAGTTAAATGTAAGTTTAATTTTGATGTTTTGTAGTTTTAATGTTTTATTTTTTGGATAATAGTTTGGTATATTTTTTTTATTATGGTTTTTTTTGTTTTGTAGGGTATATGTGATAGAGTTGTTGTTAAGTTTTAAAAAATTGTGAGGAAGTTTGTAAGAGTGTAATATTTATATTTTTAATTGGTAGGGAGATTTACGAAGGAAGATGATGAGGTGAGATAATAGTATTGGA
Sei-Clone10
AAGTGTTTTGAATAATTATAGAATTTAGTTTTTTATTATTATTTTATTGAATTTTTGTTAAATTGTTGTAGTTCGAAAGACGACTTCGAGTTTTTTATCGTACGAGAGAATATAAGAGAAAAGTTAAATGTAAGTTTAATTTTGATGTTTTGTAGTTTTAATGTTTTATTTTTTGGATAATAGTTTGGTATATTTTTTTTTATTATGGTTTTTTTTGTTTTGTAGGGTATATGTGATAGAGTTGTTGTTAAGTTTTAAAAAATTGTGAGGAAGTTTGTAAGAGTGTAATATTTATATTTTTAATTGGTAGGGAGATTTATGAAGGAAGATGATGAGGTGAGATAATAGTATTGGA
Sei-Clone11
AAGTGTTTTGAATAATTATAGAATTTAGTTTTTTATTATTATTTTATTGAATTTTTGTTAAATTGTTGTAGTTCGAAAGACGATTTTGAGTTTTTTATCGTATGAGAGAATATAAGAGAAAAGTTAAGTGTAAGTTTAATTTTGATGTTTTGTAGTTTTAATGTTTTATTTTTTGGATAATAGTTTGGTGTATTTTTTTTTATTATGGTTTTTTTTGTTTTGTAGGGTATATGTGATAGAGTTGTTGTTAAGTTTTAAAAAATTGTGAGGAAGTTTGTAAGAGTGTAATATTTATATTTTTAATTGGTAGGGAAATTTATGAAGGAAGATGATGAGGTGAGATAATAGTATTGGA
Sei-Clone12
AAGTGTTTTGAATAATTATAGAATTTAGTTTTTTATTATTATTTTATTGAATTTTTGTTAAATTGTTGTAGTTCGAAAGACGATTTCGAGTTTTTCATCGTACGAGAGAATATAAGAGAAAAGTTAAATGTAAGTTTAATTTTGATGTTTTGTAGTTTTAATGTTTTATTTTTTGGATAATAGTTTGGTATATTTTTTTTTATTATGGTTTTTTTTGTTTTGTAGGGTATATGTGATAGAGTTGTTGTTAAGTTTTAAAAAATTGTGAGGAAGTTTGTAAGAGTGTAATATTTATATTTTTAATTGGTAGGGAAATTTATGAAGGAAGATGATGAGGTGAGATAATAGTATTGGA
Sei-Clone13
AAGTGTTTTGAATAATTATAGAATTTAGTTTTTTATTATTATTTTATTGAATTTTTGTTAAATTGTTGTAGTTCGAAAGACGATTTCGAGTTTTTTATCGTACGAGAGAATATAAGAGAAAAGTTAAATGTAAGTTTAATTTTGATGTTTTGTAGTTTTAATGTTTTATTTTTTGGATAATAGTTTGGTATATTTTTTTTTATTATGGTTTTTTTTGTTTTGTAGGGTATATGTGATAGAGTTGTTGTTAAGTTTTAAAAAATTGTGAGGAAGTTTGTAAGAGTGTAATATTTATATTTTTAATTGGTAGGGAGATTTACGAAGGAAGATGATGAGGTGAGATAATAGTATTGGA
Sei-Clone14
AAGTGTTTTGAATAATTATAGAATTTAGTTTTTTATTATTATTTTATTGAATTCTTGTTAAATTGTTGTAGTTCGAAAGACGATTTCGAGTTTTTTATCGTACGAGAGAATATAAGAGAAAAGTTAAATGTAAGTTTAATTTTGATGTTTTGTAGTTTTAATGTTTTATTTTTTGGATAATAGTTTGGTATATTTTTTTTTATTATGGTTTTTTTTGTTTTGTAGGGCATATGTGATAGAGTTGTTGTTAAGTTTTAAAAAATTGTGAGGAAGTTTGTAAGAGTGTAATATTTATATTTTTAATTGGTAGGGAGATTTACGAAGGAAGATGATGAGGTGAGATAATAGTATTGGA
Sei-Clone15
AAGTGTTTTGAATAATTATAGAATTTAGTTTTTTATTATTATTTTATTGAATTTTTGTTAAATTGTTGTAGTTCGAAAGACGATTTCGAGTTTTTTATCGTACGAGAGAATATAAGAGAAAAGTTAAATGTAAGTTTAATTTTGATGTTTTGTAGTTTTAATGTTTTATTTTTTGGATAATAGTTTGGTATATTTTTTTTTATTATGGTTTTTTTTGTTTTGTAGGGTATATGTGATAGAGTTGTTGTTAAGTTTTAAAAAATTGTGAGGAAGTTTGTAAGAGTGTAATATTTATATTTTTAATTGGTAGGGAGATTTACGAAGGAAGATGATGAGGTGAGATAATAGTATTGGA
Sei-Clone16
AAGTGTTTTGAATAATTATAGAATTTAGTTTTTTATTATTATTTTATTGAATTTTTGTTAAATTGTTGTAGTTCGAAAGACGATTTTGAGTTTTTTATCGTACGAGAGAATATAAGAGAAAAGTTAAATGTAAGTTTAATTTTGATGTTTTGTAGTTTTAATGTTTTATTTTTTGGATAATAGTTTGGTATATTTTTTTTTATTATGGTTTTTTTTGTTTTGTAGGGTATATGTGATAGAGTTGTTGTTAAGTTTTAAAAAATTGTGAGGAAGTTTGTAAGAGTGTAATATTTATATTTTTAATTGGTAGGGAGATTTATGAAGGAAGATGATGAGGTGAGATAATAGTATTGGA
Fsc-Clone1
AAGTGTTTTGAATAATTATAGAATTTAGTTTTTTATTATTATTTTATTGAATTTTTGTTAAATTGTTGTAGTTTGAAAGACGATTTCGAGTTTTTTATCGTACGAGAGAATATAAGAGAAAAGTTAAATGTAAGTTTAATTTTGATGTTTTGTAGTTTTAATGTTTTATTTTTTGGATAATAGTTTGGTATATTTTTTTTTATTATGGTTTTTTTTGTTTTGTAGGGTATATGTGATAGAGTTGTTGTTAAGTTTTAAAAAATTGTGAGGAAGTTTGTAAGAGTGTAATATTTATATTTTTAATTGGTAGGGAGATTTACGAAGGATGATGATGAGGTGAGATAATAGTATTGGA
Fsc-Clone2
AAGTGTTTTGAATAATTATAGAATTTAGTTTTTTATTATTATTTTATTGAATTTTTGTTAAATTGTTGTAGTCCGAAAGACGATTTCGAGTTTTTTATCGTACGAGAGAATATAAGAGAAAAGTTAAATGTAAGTTTAATTTTGATGTTTTGTAGTTTTAATGTTTTATTTTTTGGATAATAGTTTGGTATATTTTTTTTTATTATGGTTTTTTTTGTTTTGTAGGGTATATGTGATAGAGTTGTTGTTAAGTTTTAAAAAATTGTGAGGAAGTTTGTAAGAGTGTAATATTTATATTTTTAATTGGTAGGGAGATTTACGAAGGAAGATGATGAGGTGAGATAATAGTATTGGA
Fsc-Clone3
AAGTGTTTTGAATAATTATAGAATTTAGTTTTTTATTATTATTTTATTGAATTTTTGTTAAATTGTTGTAGTTCGAAAGACGATTTCGAGTTTTTTATCGTACGAGAGAATATAAGAGAAAAGTTAAATGTAAGTTTAATTTTGATGTTTTGTAGTTTTAATGTTTTATTTTTTGGATAATAGTTTGGTATATTTTTTTTTATTATGGTTTTTTTTGTTTTGTAGGGTATATGTGATAGAGTTGTTGTTAAGTTTTAAAAAATTGTGAGGAAGTTTGTAAGAGTGTAATATTTATATTTTTAATTGGTAGGGAGATTTACGAAGGAAGATGATGAGGTGAGATAATAGTATTGGA
Fsc-Clone4
AAGTGTTTTGAATAATTATAGAATTTAGTTTTTTATTATTATTTTATTGAATTTTTGTTAAATTGTTGTAGTTCGAAAGACGATTTCGAGTTTTTTATCGTACGAGAGAATATAAGAGGAAAGTTAAATGTAAGTTTAATTTTGATGTTTTGTAGTTTTAATGTTTTATTTTTTGGATAATAGTTTGGTATATTTTTTTTTATTATGTTTTTTTTTGTTTTGTAGGGTATATGTGATAGAGTTGTTGTTAAGTTTTAAAAAATTGTGAGGAAGTTTGTAAGAGTGTAATATTTATATTTTTAATTGGTAGGGAGATTTATGAAGGAAGATGATGAGGTGAGATAATAGTATTGGA
Fsc-Clone5
AAGTGTTTTGAATAATTATAGAATTTAGTTTTTTATTATTATTTTATTGAATTTTTGTTAAATTGTTGTAGTTCGAAAGACGATTTTGAGTTTTTTATCGTACGAGAGAATATAAGAGAAAAGTTAAATGTAAGTTTAATTTTGATGTTTTGTAGTTTTAATGTTTTATTTTTTGGATAATAGTTTGGTATATTTTTTTTTATTATGGTTTTTTTTGTTTTGTAGGGTATATGTGATAGAGTTGTTGTTAAGTTTTAAAAAATTGTGAGGAAGTTTGTAAGAGTGTAATATTTATATTTTTAATTGGTAGGGAGATTTACGAAGGAAGATGATGAGGTGAGATAATAGTATTGGA
Fsc-Clone6
AAGTGTTTTGAATAATTATAGAATTTAGTTTTTTATTATTATTTTATTGAATTTTTGTTAAATTGTTGTAGTTCGAAAGACGATTTCGAGTTTTTTATCGTACGAGAGAATATAAGAGAAAAGTTAAATGTAAGTTTAATTTTGATGTTTTGTAGTTTTAATGTTTTATTTTTTGGATAATAGTTTGGTATATTTTTTTTTATTATGTTTTTTTTTGTTTTGTAGGGTATATGTGATAGAGTTGTTGTTAAGTTTTAAAAAATTGTGAGGAAGTTTGTAAGAGTGTAATATTTATATTTTTAATTGGTAGGGAGATTTATGAAGGAAGATGATGAGGTGAGATAATAGTATTGGA
Fsc-Clone7
AAGTGTTTTGAATAATTATAGAATTTAGTTTTTTATTATTATTTTATTGAATTTTTGTTAAATTGTTGTAGTTCGAAAGACGATTTCGAGTTTTTTATCGTACGAGAGAATATAAGAGAAAAGTTAAATGTAAGTTTAATTTTGATGTTTTGTAGTTTTAATGTTTTATTTTTTGGATAATAGTTTGGTATATTTTTTTTTATTATGTTTTTTTTTGTTTTGTAGGGTATATGTGATAGAGTTGTTGTTAAGTTTTAAAAAATTGTGAGGAAGTTTGTAAGAGTGTAATATTTATATTTTTAATTGGTAGGGAGATTTATGAAGGAAGATGATGAGGTGAGATAATAGTATTGGA
Fsc-Clone8
AAGTGTTTTGAATAATTATAGAATTTAGTTTTTTATTATTATTTTATTGAATTTTTGTTAAATTGTTGTAGTTCGAAAGACGATTTCGAGTTTTTTATTGTACGAGAGAATATAAGAGAAAAGTTAAATGTAAGTTTAATTTTGATGTTTTGTAGTTTTAATGTTTTATTTTTTGGATAATAGTTTGGTATATTTTTTTTTATTATGGTTTTTTTTGTTTTGTAGGGTATATGTGATAGAGTTGTTGTTAAGTTTTAAAAAATTGTGAGGAAGTTTGTAAGAGTGTAATATTTATATTTTTAATTGGTAGGGAGATTTACGAAGGAAGATGATGAGGTGAGATAATAGTATTGGA
Fsc-Clone9
AAGTGTTTTGAATAATTATAGAATTTAGTTTTTTATTATTATTTTATTGAATTTTTGTTAAATTGTTGTAGTTCGAAAGACGATTTCGAGTTTTTTATCGTACGAGAGAATATAAGAGAAAAGTTAAATGTAAGTTTAATTTTGATGTTTTGTAGTTTTAATGTTTTATTTTTTGGATAATAGTTTGGTATATTTTTTTTTATTATGTTTTTTTTTGTTTTGTAGGGTATATGTGATAGAGTTGTTGTTAAGTTTTAAAAAATTGTGAGGAAGTTTGTAAGAGTGTAATATTTATATTTTTAATTGGTAGGGAGATTTATGAAGGAAGATGATGAGGTGAGATAATAGTATTGGA
Fsc-Clone10
AAGTGTTTTGAATAATTATAGAATTTAGTTTTCTATTATTATTTTATTGAATTTTTGTTAAATTGTTGTAGTTCGAAAGACGATTTCGAGTTTTTTATCGTACGAGAGAATATAAGAGAAAAGTTAAATGTAAGTTTAATTTTGATGTTTTGTAGTTTTAATGTTTTATTTTTTGGATAATAGTTTGGTATATTTTTTTTTATTATGGTTTTTTTTGTTTTGTAGGGTATATGTGATAGAGTTGTTGTTAAGTTTTAAAAAATTGTGAGGAAGTTTGTAAGAGTGTACTATTTATATTTTTAATTGGTAGGGAGATTTACGAAGGAAGATGATGAGGTGAGATAATAGTATTGGA
Fsc-Clone11
AAGTGTTTTGAATAATTATAGAATTTAGTTTTTTATTATTATTTTATTGAATTTTTGTTAAATTGTTGTAGTTCGAAAGACGATTTCGAGTTTTTTATCGTACGAGAGAATATAAGAGAAAAGTTAAATGTAAGTTTAATTTTGATGTTTTGTAGTTTTAATGTTTTATTTTTTGGATAATAGTTTGGTATATTTTTTTTTATTATGGTTTTTTTGTTTTGTAGGGTATATGTGATAGAGTTGTTGTTAAGTTTTAAAAAATTGTGAGGAAGTTTGTAAGAGTGTAATATTTATATTTTTAATTGGTAGGGAGATTTACGAAGGAAGATGATGAGGTGAGATAATAGTATTGGA
Fsc-Clone12
AAGTGTTTTGAATAATTATAGAATTTAGTTTTTTATTATTATTTTATTGAATTTTTGTTAAATTGTTGTAGTTCGAAAGACGATTTCGAGTTTTTTATCGTACGAGAGAATATAAGAGAAAAGTTAAATGTAAGTTTAATTTTGATGTTTTGTAGTTTTAATGTTTTATTTTTTGGATAATAGTTTGGTATATTTTTTTTTATTATGTTTTTTTTTGTTTTGTAGGGTATATGTGATAGAGTTGTTGTTAAGTTTTAAAAAATTGTGAGGAAGCTTGTAAGAGTGTAATATTTATATTTTTAATTGGTAGGGAGATTTATGAAGGAAGATGATGAGGTGAGATAATAGTATTGGA
Fsc-Clone13
AAGTGTTTTGAATAATTATAGAATTTAGTTTTTTATTATTATTTTATTGAATTTTTGTTAAATTGTTGTAGTTCGAAAGACGATTTCGAGTTTTTTATCGTACGAGAGAATATAAGAGAAAAGTTAAATGTAAGTTTAATTTTGATGTTTTGTAGTTTTAATGTTTTATTTTTTGGATAATAGTTTGGTATATTTTTTTTTATTATGGTTTTTTTTGTTTTGTAGGGTATATGTGATAGAGTTGTTGTTAAGTTTTAAAAAATTGTGAGGAAGTTTGTAAGAGTGTAATATTTATATTTTTAATTGGTAGGGAGATTTACGAAGGAAGATGATGAGGTGAGATAATAGTATTGGA
Fsc-Clone14
AAGTGTTTTGAATAATTATAGAATTTAGTTTTTTATTATTATTTTATTGAATTTTTGTTAAATTGTTGTAGTTCGAAAGACGATTTTGAGTTTTTTATCGTACGAGAGAATATAAGAGAAAAGTTAAATGTAAGTTTAATTTTGATGTTTTGTAGTTTTAATGTTTTATTTTTTGGATAATAGTTTGGTATATTTTTTTTTATTATGGTTTTTTTTGTTTTGTAGGGTATATGTGATAGAGTTGTTGTTAAGTTTTAAAAAATTGTGAGGAAGTTTGTAAGAGTGTAATATTTATATTTTTAATTGGTAGGGAGATTTACGAAGGAAGATGATGAGGTGAGATAATAGTATTGGA
Fsc-Clone15
AAGTGTTTTGAATAATTATAGAATTTAGTTTTTTATTATTATTTTATTGAATTTTTGTTAAATTGTTGTAGTTCGAAAGACGATTTCGAGTTTTTTATCGTACGAGAGAATATAAGAGAAAAGTTAAATGTAAGTTTAATTTTGATGTTTTGTAGTTTTAATGTTTTATTTTTTGGATAATAGTTTGGTATATTTTTTTTTATTATGGTTTTTTTTGTTTTGTAGGGTATATGTGATAGAGTTGTTGTTAAGTTTTAAAAAATTGTGAGGAAGTTTGTAAGAGTGTAATATTTATATTTTTAATTGGTAGGGAGATTTACGAAGGAAGATGATGAGGTGAGATAATAGTATTGGA

## Sheet: ICS-Region 2
ICS1 At1g74710 Region 2(Chr1:28073404-28073700)
Col-Clone1
AGATGTAGAGATTAAGAATTATGTTGATTTAAATATTTTGTTTTTTTTAGAATTATTTGATAGAGGAATGTATGTGGGATTTATTGGATTTTTTGGTGGTGAGGAGAGTGAATTTGTAGTTGGGATTAGATTAGTTTTAGTTGAAAAGGTGAGTTTATTTGATTTTTTTTTTTTTTTAAAAAATATATTTTAATATTAATTGTTATAGAAAAATTGATTATTATGGTTTTTGTTATAATTTGTAAAAAAATGTTGAATTGTATTTTGATTTATAGGGTTTTGGGGTATTGATTTATGTGGGGATAGGGATAGTAGTTGG
Col-Clone2
AGATGTAGAGATTAAGAATTATGTTGATTTAAATATTTTGTTTTTTTTAGAATTATTTGATAGAGGAATGTATGTGGGATTTATTGGATTTTTTGGTGGTGAGGAGAGTGAATTTGTAGTTGGGATTAGATTAGTTTTAGTTGAAAAGGTGAGTTTATTTGATTTTTTTTTTTTTTTAAAAAATATATTTTAATATTAATTGTTATAGTAAAATTGATTATTATGGTTTTTGTTATAATTTGTAAAAAAATGTTGAATTGTATTTTGATTTATAGGGTTTTGGGGTATTGATTTATGTGGGGATAGGGATAGTAGTTGG
Col-Clone3
AGATGTAGAGATTAAGAATTATGTTGATTTAAATATTTTGTTTTTTTTAGAATTATTTGATAGAGGAATGTATGTGGGATTTATTGGATTTTTTGGTGGTGAGGAGAGTGAATTTGTAGTTGGGATTAGATTAGTTTTAGTTGAAAAGGGGAGTTTATTTGATTTTTTTTTTTTTTTTTAAAATATATTTTAATATTAATTGTTATAGTAAAATTGATTATTATGGTTTTTGTTATAATTTGTAAAAAAATGTTGAATTGTATTTTGATTTATAGGGTTTTGGGGTATTGATTTATGTGGGGATAGGGATAGTAGTTGG
Col-Clone4
AGATGTAGAGATTAAGAATTATGTTGATTTAAATATTTTGTTTTTTTTAGAATTATTTGATAGAGGAATGTATGTGGGATTTATTGGATTTTTTGGTGGTGAGGAGAGTGAATTTGTAGTTGGGATTAGATTAGTTTTAGTTGAAAAGGTGAGTTTATTTGATTTTTTTTTTTTTTTAAAAAATATATTTTAATATTAATTGTTATAGTAAAATTGATTATTATGGTTTTTGTTATAATTTGTAAAAAAATGTTGAATTGTATTTTGATTTATAGGGTTTTGGGGTATTGATTTATGTGGGGATAGGGATAGTAGTTGG
Col-Clone5
AGATGTAGAGATTAAGAATTATGTTGATTTAAATATTTTGTTTTTTTTAGAATTATTTGATAGAGGAATGTATGTGGGATTTATTGGATTTTTTGGTGGTGAGGAGAGTGAATTTGTAGTTGGGATTAGATTAGTTTTAGTTGAAAAGGTGAGTTTATTTGATTTTTTTTTTTTTTTAAAAAATATATTTTAATATTAATTGTTATAGTAAAATTGATTATTATAGTTTTTGTTATAATTTGTAAAAAAATGTTGAATTGTATTTTGATTTATAGGGTTTTGGGGTATTGATTTATGTGGGGATAGGGATAGTAGTTGG
Col-Clone6
AGATGTAGAGATTAAGAATTATGTTGATTTAAATATTTTGTTTTTTTTAGAATTATTTGATAGAGGAATGTATGTGGGATTTATTGGATTTTTTGGTGGTGAGGAGAGTGAATTTGTAGTTGGGATTAGATTAGTTTTAGTTGAAAAGGTGAGTTTATTTGATTTTTTTTTTTTTTAAAAAATATATTTTAATATTAATTGTTATAGTAAAATTGATTATTATGGTTTTTGTTATAATTTGTAAAAAAATGTTGAATTGTATTTTGATTTATAGGGTTTTGGGGTATTGATTTATGTGGGGATAGGGATAGTAGTTGG
Col-Clone7
AGATGTAGAGATTAAGAATTATGTTGATTTAAATATTTTGTTTTTTTTAGAATTATTTGATAGAGGAATGTATGTGGGATTTATTGGATTTTTTGGTGGTGAGGAGAGTGAATTTGTAGTTGGGATTAGATTAGTTTTAGTTGAAAAGGTGAGTTTATTTGATTTTTTTTTTTTTTTAAAAAATATATTTTAATATTAATTGTTATAGTAAAATTGATTATTATGGTTTTTGTTATAATTTGTAAAAAAATGTTGAATTGTATTTTGATTTATAGGGTTTTGGGGTATTGATTTATGTGGGGATAGGGATAGTAGTTGG
Col-Clone8
AGATGTAGAGATTAAGAATTATGTTGATTTAAATATTTTGGTTTTTTTAGAATTATTTGATAGAGGAATGTATGTGGGATTTATTGGATTTTTTGGTGGTGAGGAGAGTGAATTTGTAGTTGGGATCAGATTAGTTTTAGTTGAAAAGGTGAGTTTATTTGATTTTTTTTTTTTTTTAAAAAATATATTTTAATATTAATTGTTATAGTAAAATTGATTATTATGGTTTTTGTTATAATTTGTAAAAAAATGTTGAATTGTATTTTGATTTATAGGGTTTTGGGGTATTGATTTATGTGGGGATAGGGATAGTAGTTGG
Col-Clone9
AGATGTAGAGATTAAGAATTATGTTGATTTAAATATTTTGTTTTTTTTAGAATTATTTGATAGAGGAATGTATGTGGGATTTATTGGATTTTTTGGTGGTGAGGAGAGTGAATTTGTAGTTGGGATTAGATTAGTTTTAGTTGAAAAGGTGAGTTTATTTGATTTTTTTTTTTTTTTAAAAAATATATTTTAATATTAATTGTTATAGTAAAATTGATTATTATGGTTTTTGTTATAATTTGTAAAAAAATGTTGAATTGTATTTTGATTTATAGGGTTTTGGGGTATTGATTTATGTGGGGATAGGGATAGTAGTTGG
Col-Clone10
AGATGTAGAGATTAAGAATTATGTTGATTTAAATATTTTGTTTTTTTTAGAATTATTTGATAGAGGAATGTATGTGGGATTTATTGGATTTTTTGGTGGTGAGGAGAGTGAATTTGTAGTTGGGATTAGATTAGTTTTAGTTGAAAAGGTGAGTTTATTTGATTTTTTTTTTTTTTTAAAAAATATATTTTAATACTAATTGTTATAGTAAAATTGATTATTATGGTTTTTGTTATAATTTGTAAAAAAATGTTGAATTGTATTTTGATTTATAGGGTTTTGGGGTATTGATTTATGTGGGGATAGGGATAGTAGTTGG
Col-Clone11
AGATGTAGAGATTAAGAATTATGTTGATTTAAATATTTTGTTTTTTTTAGAATTATTTGATAGAGGAATGTATGTGGGATTTATTGGATTTTTTGGTGGTGAGGAGAGTGAATTTGTAGTTGGGATTAGATTAGTTTTAGTTGAAAAGGTGAGTTTATTTGATTTTTTTTTTTTTTTAAAAAATATATTTTAATATTAATTGTTATAGTAAAATTGATTATTATGGTTTTTGTTATAATTTGTAAAAAAATGTTGAATTGTATTTTGACTTATAGGGTTTTGGGGTATTGATTTATGTGGGGATAGGGATAGTAGTTGG
Col-Clone12
AGATGTAGAGATTAAGAATTATGTTGATTTAAATATTTTGTTTTTTTTAGAATTATTTGATAGAGGAATGTATGTGGGATTTATTGGATTTTTTGGTGGTGAGGAGAGTGAATTTGTAGTTGGGATTAGATTAGTTTTAGTTGAAAAGGTGAGTTTATTTGATTTTTTTTTTTTTTTAAAAAATATATTTTAATATTAATTGTTATAGTAAAATTGATTATTATGGTTTTTGTTATAATTTGTAAAAAAATGTTGAATTGTATTTTGATTTATAGGGTTTTGGGGTATTGATTTATGTGGGGATAGGGATAGTAGTTGG
Col-Clone13
AGATGTAGAGATTAAGAATTATGTTGATTTAAATATTTTGTTTTTTTTAGAATTATTTGATAGAGGAATGTATGTGGGATTTTTTGGATTTTTTGGTGGTGAGGAGAGTGAATTTGTAGTTGGGATTAGATTAGTTTTAGTTGAAAAGGTGAGTTTATTTGATTTTTTTTTTTTTTTAAAAAATATATTTTAATATTAATTGTTATAGTAAAATTGATTATTATGGTTTTTGTTATAATTTGTAAAAAAATGTTGAATTGTATTTTGATTTATAGGGTTTTGGGGTATTGATTTATGTGGGGATAGGGATAGTAGTTGG
Col-Clone14
AGATGTAGAGATTAAGAATTATGTTGATTTAAATATTTTGTTTTTTTTAGAATTATTTGATAGAGGAATGTATGTGGGATTTATTGGATTTTTTGGTGGTGAGGAGAGTGAATTTGTAGTTGGGATTAGATTAGTTTTAGTTGAAAAGGTGAGTTTATTTGATTTTTTTTTTTTTTAAAAAATATATTTTAATATTAATTGTTATAGTAAAATTGATTATTATGGTTTTTGTTATAATTTGTAAAAAAATGTTGAATTGTATTTTGATTTATAGGGTTTTGGGGTATTGATTTATGTGGGGATAGGGATAGTAGTTGG
Col-Clone15
AGATGTAGAGATTAAGAATTATGTTGATTTAAATATTTTGTTTTTTTTAGAATTATTTGATAGAGGAATGTATGTGGGATTTATTGGATTTTTTGGTGGTGAGGAGAGTGAATTTGTAGTTGGGATTAGATTAGTTTTAGTTGAAAAGGTGAGTTTATTTGATTTTTTTTTTTTTTTAAAAAATATATTTTAATATTAATTGTTATAGTAAAATTGATTATTATGGTTTTTGTTATAATTTGTAAAAAAATGTTGAATTGTATTTTGATTTATAGGGTTTTGGGGTATTGATTTATGTGGGGATAGGGATAGTAGTTGG
Col-Clone16
AGATGTAGAGATTAAGAATTATGTTGATTTAAATATTTTGTTTTTTTTAGAATTATTTGATAGAGGAATGTATGTGGGATTTATTGGATTTTTTGGTGGTGAGGAGAGTGAATTTGTAGTTGGGATTAGATTAGTTTTAGTTGAAAAGGTGAGTTTATTTGATTTTTTTTTTTTTTAAAAAATATATTTTAATATTAATTGTTATAGTAAAATTGATTATTATGGTTTTTGTTATAATTTGTAAAAAAATGTTGAATTGTATTTTGATTTATAGGGTTTTGGGGTATTGATTTATGTGGGGATAGGGATAGTAGTTGG
Sei-Clone1
AGATGTAGAGATTAAGAATTATGTTGATTTAAATATTTTGTTTTTTTTAGAATTATTCGATAGAGGAATGTATGCGGGATTTATTGGATTTTTTGGTGGTGAGGAGAGTGAATTTGTAGTTGGGATTAGATTAGTTTTAGTTGAAGAGGGGAGTTTATTTGATTTTTTTTTTTTTTTAAAAAATATATTTTAATATTAATTGTTATAGTAAAATTGATTATTATGGTTTTTGTTATAATTTGTAAAATAATGTTGAATTGTATTTTGATTTATAGGGTTTTGGGGTATTGATTTATGTGGGGATAGGGATAGTAGTTGG
Sei-Clone2
AGATGTAGAGATTAAGAATTATGTTGATTTAAATATTTTGTTTTTTTTAGAATTATTCGATAGAGGAATGTATGTGGGATTTATTGGATTTTTTGGTGGTGAGGAGAGTGAATTTGTAGTTGGGATTAGATTAGTTTTAGTTGAAGAGGTGAGTTTATTTGATTTTTTTTTTTTTTTAAAAAATATATTTTAATATTAATTGTTATAGAAAAATTGATTATTATGGTTTTTGTTATAATTTGTAAAAAAATGTTGAATTGTTTTTTGATTTATAGGGTTTTGGGGTATTGATTTATGGGGGGATAGGGATAGTAGTTGG
Sei-Clone3
AGATGTAGAGATTAAGAATTATGTTGATTTAAATATTTTGTTTTTTTTAGAATTATTCGATAGAGGAATGTATGTGGGATTTATTGGATTTTTTGGTGGTGAGGAGAGTGAATTTGTAGTTGGGATTAGATTAGTTTTAGTTGAAAAGGTGAGTTTATTTGATTTTTTTTTTTTTTTAAAAAATATATTTTAATATTAATTGTTATAGTAAAATTGATTATTATGGTTTTTGTTATAATTTGTAAAATAATGTTGAATTGTATTTTGATTTATAGGGTTTTGGGGTATTGATTTATGGGGGGATAGGGATAGTAGTTGG
Sei-Clone4
AGATGTAGAGATTAAGAATTATGTTGATTTAAATATTTTGTTTTTTTTAGAATTATTTGATAGAGGAATGTATGTGGGATTTATTGGATTTTTTGGTGGTGAGGAGAGTGAATTTGTAGTTGGGATTAGATTAGTTTTAGTTGAAAAGGTGAGTTTATTTGATTTTTTTTTTTTTAAAAAAATATATTTTAATATTAATTGTTATAGTAAAATTGATTATTATGGTTTTTGTTATAATTTGTAAAATAATGTTGAATTGTATTTTGATTTATAGGGTTTTGGGGTATTGATTTATGTGGGGATAGGGATAGTAGTTGG
Sei-Clone5
AGATGTAGAGATTAAGAATTATGTTGATTTAAATATTTTGTTTTTTTTAGAATTATTCGATAGAGGAATGTATGCGGGATTTATTGGATTTTTTGGTGGTGAGGAGAGTGAATTTGTAGTTGGGATTAGATTAGTTTTAGTTGAAAAGGTGAGTTTATTTGATTTTTTTTTTCTTTTAAAAAATATATTTTAATATTAATTGTTATAGTAAAATTGATTATTATGGTTTTTGTTATAATTTGTAAAATAATGTTGAATTGTCTTTTGATTTATAGGGTTTTGGGGTATTGATTTATGTGGGGATAGGGATAGTAGTTGG
Sei-Clone6
AGATGTAGAGATTAAGAATTATGTTGATTTAAATATTTTGTTTTTTTTAGAATTATTTGATAGAGGAATGTATGCGGGATTTATTGGATTTTTTGGTGGTGAGGAGAGTGAATTTGTAGTTGGGATTAGATTAGTTTTAGTTGAAAAGGTGAGTTTATTTGATTTTTTTTTTTTTTTAAAAAATATATTTTAATATTAATTGTTATAGTAAAATTGATTATTATGGTTTTTGTTATAATTTGTAAAATAATGTTGAATTGTATTTTGATTTATAGGGTTTTGGGGTATTGATTTATGTGGGGATAGGGATAGTAGTTGG
Sei-Clone7
AGATGTAGAGATTAAGAATTATGTTGATTTAAATATTTTGTTTTTTTTAGAATTATTCGATAGAGGAATGTATGCGGGATTTATTGGATTTTTTGGTGGTGAGGAGAGTGAATTTGTAGTTGGGATTAGATTAGTTTTAGTTGAAAAGGTGAGTTTATTTGATTTTTTTTTTTTTTTAAAAAATGTATTTTAATATTAATTGTTATAGAAAAATTGATTATTATGGTTTTTGTTATAATTTGTAAAATAATGTTGAATTGTATTTTGATTTATAGGGTTTTGGGGTATTGATTTATGTGGGGATAGGGATAGTAGTTGG
Sei-Clone8
AGATGTAGAGATTAAGAATTATGTTGATTTAAATATTTTGTTTTTTTTAGAATTATTTGATAGAGGAATGTATGCGGGATTTATTGGATTTTTTGGTGGTGAGGAGAGTGAATTTGTAGTTGGGATTAGATTAGTTTTAGTTGAAAAGGTGAGTTTATTTGATTTTTTTTTTTTTTTAAAAAATATATTTTAATATTAATTGTTATAGTAAAATTGATTATTATGGTTTTTGTTATAATTTGAAAAATAATGTTGAATTGTTTTTTGATTTATAGGGTTTTGGGGTATTGATTTATGTGGGGATAGGGATAGTAGTTGG
Sei-Clone9
AGATGTAGAGATTAAGAATTATGTTGATTTAAATATTTTGTTTTTTTTAGAATTATTCGATAGAGGAATGTATGCGGGATTTATTGGATTTTTTGGTGGTGAGGAGAGTGAATTTGTAGTTGGGATTAGATTAGTTTTAGTTGAAAAGGTGAGTTTATTTGATTTTTTTTTTTTTTAAAAAATATATTTTAATATTAATTGTTATAGTAAAATTGATTATTATGGTTTTTGTTATAATTTGTAAAATAATGTTGAATTGTATTTTGATTTATAGGGTTTTGGGGTATTGATTTATGTGGGGATAGGGATAGTAGTTGG
Sei-Clone10
AGATGTAGAGATTAAGAATTATGTTGATTTAAATATTTTGTTTTTTTTAGAATTATTTGATAGAGGAATGTATGCGGGATTTATTGGATTTTTTGGTGGTGAGGAGAGTGAATTTGTAGTTGGGATTAGATTAGTTTTAGTTGAAAAGGTGAGTTTATTTGATTTTTTTTTTTTTTTAAAAAATATATTTTAATATTAATTGTTATAGTAAAATTGATTATTATGGTTTTTGTTATAATTTGTAAAATAATGTTGAATTGTATTTTGATTTATAGGGTTTTGGGGTATTGATTTATGTGGGGATAGGGATAGTAGTTGG
Sei-Clone11
AGATGTAGAGATTAAGAATTATGTTGATTTAAACATTTTGTTTTTTTTAGAATTATTCGATAGAGGAATGTATGCGGGATTTATTGGATTTTTTGGTGGTGAGGAGAGTGAATTTGTAGTTGGGATTAGATTAGTTTTAGTTGAAAAGGTGAGTTTATTTGATTTTTTTTTTTTTTTAAAAAATATATTTTAATATTAATTGTTATAGTAAAATTGATTATTATGGTTTTTGTTATAATTTGTAAAATAATGTTGAATTGTATTTTGATTTATAGGGTTTTGGGGTATTGATTTATGTGGGGATAGGGATAGTAGTTGG
Fcs-Clone1
AGATGTAGAGATTAAGAATTATGTTGATTTAAATATTTTGTTTTTTTTAGAATTATTTGATAGAGGAATGTATGCGGGATTTATTGGATTTTTTGGTGGTGAGGAGAGTGAATTTGTAGTTGGGATTAGATTAGTTTTAGTTGAAAAGGTGAGTTTATTTGATTTTTTTTTTTTTTTAAAAAATATTTTTTAATATTAATTGTTATAGAAAAATTGATTATTATGGTTTTTGTTATAATTTGAAAAATAATGTTGAATTGTTTTTTGATTTATAGGGTTTTGGGGTATTGATTTATGGGGGGATAGGGATAGTAGTTGG
Fcs-Clone2
AGATGTAGAGATTAAGAATTATGTTGATTTAAATATTTTGTTTTTTTTAGAATTATTTGATAGAGGAATGTATGGGGGATTTATTGGATTTTTTGGTGGTGAGGAGAGGGAATTTGTAGTTGGGATTAGATTAGTTTTAGTTGAAAAGGGGAGTTTATTTGATTTTTTTTTTTTTTTAAAAAATATATTTTAATATTAATTGTTATAGTAAAATTGATTATTATGGTTTTTGTTATAATTTGTAAAATAATGTTGAATTGTATTTTGATTTATAGGGTTTTGGGGTATTGATTTATGTGGGGATAGGGATAGTAGTTGG
Fcs-Clone3
AGATGTAGAGATTAAGAATTATGTTGATTTAAATATTTTGTTTTTTTTAGAATTATTTGATAGAGGAATGTATGGGGGATTTATTGGATTTTTTGGTGGTGAGGAGAGGGAATTTGTAGTTGGGATTAGATTAGTTTTAGTTGAAAAGGGGAGTTTATTTGATTTTTTTTTTTTTTTAAAAAATATATTTTAATATTAATTGTTATAGTAAAATTGATTATTATGGTTTTTGTTATAATTTGTAAAATAATGTTGAATTGTATTTTGATTTATAGGGTTTTGGGGTATTGATTTATGTGGGGATAGGGATAGTAGTTGG
Fcs-Clone4
AGATGTAGAGATTAAGAATTATGTTGATTTAAATATTTTGTTTTTTTTAGAATTATTTGATAGAGGAATGTATGTGGGATTTATTGGATTTTTTGGTGGGGAGGAGAGGGAATTTGTAGTTGGGATTAGATTAGTTTTAGTTGAAAAGGGGAGTTTATTTGATTTTTTTTTTTTTTTAAAAAATATATTTTAGTATTAATTGTTATAGTAAAATTGATTATTATGGTTTTTGTTATAATTTGTAAAATAATGTTGAATTGTATTTTGATTTATAGGGTTTTGGGGTATTGATTTATGTGGGGATAGGGATAGTAGTTGG
Fcs-Clone5
AGATGTAGAGATTAAGAATTATGTTGATTTAAATATTTTGTTTTTTTTAGAATTATTTGATAGAGGAATGTATGCGGGATTTATTGGATTTTTTGGTGGTGAGGAGAGTGAATTTGTAGTTGGGATTAGATTAGTTTTAGTTGAAAAGGTGAGTTTATTTGATTTTTTTTTTTTTTTAAAAAATATATTTTAATATTAATTGTTATAGTAAAATTGATTATTATGGTTTTTGTTATAATTTGTAAAATAATGTTGAATTGTATTTTGATTTATAGGGTTTTGGGGTATTGATTTATGTGGGGATAGGGATAGTAGTTGG
Fcs-Clone6
AGATGTAGAGATTAAGAATTATGTTGATTTAAATATTTTGTTTTTTTTAGAATTATTTGATAGAGGAATGTATGCGGGATTTATTGGATTTTTTGGTGGTGAGGAGAGTGAATTTGTAGTTGGGATTAGATTAGTTTTAGTTGAAAAGGTGAGTTTATTTGATTTTTTTTTTTTTTAAAAAATATATTTTAATATTAATTGTTATAGTAAAATTGATTATTATGGTTTTTGTTATAATTTGTAAAATAATGTTGAATTGTATTTTGATTTATAGGGTTTTGGGGTATTGATTTATGTGGGGATAGGGATAGTAGTTGG
Fcs-Clone7
AGATGTAGAGATTAAGAATTATGTTGATTTAAATATTTTGTTTTTTTTAGAATTATTCGATAGAGGAATGTATGCGGGATTTATTGGATTTTTTGGTGGTGAGGAGAGTGAATTTGTAGTTGGGATTAGATTAGTTTTAGTTGAAAAGGTGAGTTTATTTGATTTTTTTTTTTTTTTAAAAAATATATTTTAATATTAATTGTTATAGAAAAATTGATTATTATGGTTTTTGTTATAATTTGTAAAATAATGTTGAATTGTATTTTGATTTATAGGGTTTTGGGGCATTGATTTATGTGGGGATAGGGATAGTAGTTGG
Fcs-Clone8
AGATGTAGAGATTAAGAATTATGTTGATTTAAATATTTTGTTTTTTTTAGAATTATTCGATAGAGGAATGTATGCGGGATTTATTGGATTTTTTGGTGGTGAGGAGAGTGAATTTGTAGTTGGGATTAGATTAGTTTTAGTTGAAAAGGTGAGTTTATTTGATTTTTTTTTTTTTTAAAAAATATATTTTAATATTAATTGTTATAGTAAAATTGATTATTATGGTTTTTGTTATAATTTGTAAAATAATGTTGAATTGTATTTTGATTTATAGGGTTTTGGGGTATTGATTTATGTGGGGATAGGGATAGTAGTTGG
Fcs-Clone9
AGATGTAGAGATTAAGAATTATGCTGATTTAAATATTTTGTTTTTTTTAGAATTATTTGATAGAGGAATGTATGCGGGATTTATTGGATTTTTTGGTGGTGAGGAGAGTGAATTTGTAGTTGGGATTAGATTAGTTTTAGTTGAAAAGGTGAGTTTATTTGATTTTTTTTTTTTTTTAAAAAATATATTTTAACATTAATTGTTATAGTAAAATTGATTGTTATGGTTTTTGTTATAATTTGTAAAATAATGTTGAATTGTATTTTGATTTATAGGGTTTTGGGGTATTGATTTATGTGGGGATAGGGATAGTAGTTGG
Fcs-Clone10
AGATGTAGAGATTAAGAATTATGTTGATTTAAATATTTTGTTTTTTTTAGAATTATTTGATAGAGGAATGTATGTGGGATTTATTGGATTTTTTGGTGGTGAGGAGAGTGAATTTGTAGTTGGGATTAGATTAGTTTTAGTTGAAAAGGTGAGTTTATTTGATTTTTTTTTTTTTTTAAAAAATATATTTTAATATTAATTGTTATAGTAAAATTGATTATTATGGTTTTTGTTATAATTTGTAAAAAAATGTTGAATTGTATTTTGATTTATAGGGTTTTGGGGTATTGATTTATGTGGGGATAGGGATAGTAGTTGG
Fcs-Clone11
AGATGTAGAGATTAAGAATTATGTTGATTTAAATATTTTGTTTTTTTTAGAATTATTTGATAGAGGAATGTATGTGGGATTTATTGGATTTTTTGGTGGTGAGGAGAGTGAATTTGTAGTTGGGATTAGATTAGTTTTAGTTGAAAAGGTGAGTTTATTTGATTTTTTTTTTTTTTTAAAAAATATATTTTAATATTAATTGTTATAGTAAAATTGATTATTATGGTTTTTGTTATAATTTGTAAAATAATGTTGAATTGTATTTTGATTTATAGGGTTTTGGGGTATTGATTTATGTGGGGATAGGGATAGTAGTTGG
Fcs-Clone12
AGATGTAGAGATTAAGAATTATGTTGATTTAAATATTTTGTTTTTTTTAGAATTATTTGATAGGGGAATGTATGTGGGATTTATTGGATTTTTTGGTGGTGAGGAGAGTGAATTTGTAGTTGGGATTAGATTAGTTTTAGTTGAAAAGGTGAGTTTATTTGATTTTTTTTTTTTTTTAAAAAATACATTTTAATATTAATTGTTATAGTAAAATTGATTATTATGGTTTTTGTTATAATTTGTAAAATAATGTTGAATTGTATTTTGATTTATAGGGTTTTGGGGTATTGATTTATGTGGGGATAGGGATAGTAGTTGG
Fcs-Clone13
AGATGTAGAGATTAAGAATTATGTTGATTTAAATATTTTGCTTTTTTTAGAATTATTTGATAGAGGAATGTATGTGGGATTTATTGGATTTTTTGGTGGTGAGGAGAGTGAATTTGTAGTTGGGATTAGATTAGTTTTAGTTGAAAAGGTGAGTTTATTTGATTTTTTTTTTTTTTTAAAAAATATATTTTAATATTAATTGTTATAGTAAAATTGATTATTATGGTTTTTGTTATAATTTGTAAAAAAATGTTGAATTGTATTTTGATTTATAGGGTTTTGGGGTATTGATTTATGTGGGGATAGGGATAGTAGTTGG
Fcs-Clone14
AGATGTAGAGATTAAGAATTATGTTGATTTAAATATTTTGTTTTTTTTAGAATTATTCGATAGAGGAATGTATGTGGGATTTATTGGATTTTTTGGTGGTGAGGAGAGTGAATTTGTAGTTGGGATTAGATTAGTTTTAGTTGAAAAGGTGAGTTTATTTGATTTTTTTTTTTTTTTAAAAAATACATTTTAATATTAATTGTTATAGTAAAATTGATTATTATGGTTTTTGTTATAATTTGTAAAATAATGTTGAATTGTATTTTGATTTATAGGGTTTTGGGGTATTGATTTATGTGGGGATAGGGATAGTAGTTGG
Fcs-Clone15
AGATGTAGAGATTAAGAATTATGTTGATTTAAATATTTTGTTTTTTTTAGAATTATTTGATAGAGGAATGTATGTGGGATTTATTGGATTTTTTGGTGGTGAGGAGAGTGAATTTGTAGTTGGGATTAGATTAGTTTTAGTTGAAAAGGTGAGTTTATTTGATTTTTTTTTTTTTTTAAAAAATATATTTTAATATTAATTGTTATAGTAAAATTGATTATTATGGTTTTTGTTATAATTTGTAAAATAATGTTGAATTGTATTTTGATTTATAGGGTTTTGGGGTATTGATTTATGTGGGGATAGGGATAGTAGTTGG
Fcs-Clone16
AGATGTAGAGATTAAGAATTATGTTGATTTAAATATTTTGTTTTTTTTAGAATTATTTGATAGAGGAATGTATGCGGGATTTATTGGATTTTTTGGTGGTGAGGAGAGTGAATTTGTAGTTGGGATTAGATTAGTTTTAGTTGAAAAGGTGAGTTTATTTGATTTTTTTTTTTTTTTAAAAAATATATTTTAATATTAATTGTTATAGTAAAATTGATTATTATGGTTTTTGCTATAATTTGTAAAATAATGTTGAATTGTATTTTGATTTATAGGGTTTTGGGGTATTGATTTATGTGGGGATAGGGATAGTAGTTGG
Fcs-Clone17
AGATGTAGAGATTAAGAATTATGTTGATTTAAATATTTTGTTTTTTTTAGAATTATTTGATAGAGGAATGTATGTGGGATTTATTGGATTTTTTGGTGGTGAGGAGAGTGAATTTGTAGTTGGGATTAGATTAGTTTTAGTTGAAAAGGTGAGTTTATTTGATTTTTTTTTTTTTTTAAAAAATATATTTTAATATTAATTGTTATAGTAAAATTGATTATTATGGTTTTTGTTATAATTTGTAAAAAAATGTTGAATTGTATTTTGATTTATAGGGTTTTGGGGTATTGATTTATGTGGGGATAGGGATAGTAGTTGG
Fcs-Clone18
AGATGTAGAGATTAAGAATTATGTTGATTTAAATATTTTGTTTTTTTTAGAATTATTTGATAGAGGAATGTATGTGGGATTTATTGGATTTTTTGGTGGTGAGGAGAGTGAATTTGTAGTTGGGATTAGATTAGTTTTAGTTGAAAAGGTGAGTTTATTTGATTTTTTTTTTTTTTTAAAAAATATATTTTAATATTAATTGTTATAGTAAAATTGATTATTATGGTTTTTGTTATAATTTGTAAAATAATGTTGAATTGTATTTTGATTTATAGGGTTTTGGGGTATTGATTTATGTGGGGATAGGGATAGTAGTTGG
Fcs-Clone19
AGATGTAGAGATTAAGAATTATGTTGATTTAAATATTTTGTTTTTTTTAGAATTATTCGATAGAGGAATGTATGTGGGATTTGTTGGATTTTTTGGTGGTGAGGAGAGTGAATTTGTAGTTGGGATTAGATTAGTTTTAGTTGAAAAGGTGAGTTTATTTGATTTTTTTTTTTTTTTAAAAAATATACTTTAATATTAATTGTTATAGAAAAATTGATTATTATGGTTTTTGTTATAATTTGTAAAATAATGTTGGATTGTTTTTTGATTTATAGGGTTTTGGGGTATTGATTTATGGGGGGATAGGGATAGTAGTTGG
Fcs-Clone20
AGATGTAGAGATTAAGAATTATGTTGATTTAAATATTTTGTTTTTTTTAGAATTATTTGATAGAGGAATGTATGTGGGATTTATTGGATTTTTTGGTGGTGAGGAGAGTGAATTTGTAGTTGGGATTAGATTAGTTTTAGTTGAAAAGGTGAGTTTATTTGATTTTTTTTTTTTTTTAAAAAATATATTTTAATATTAATTGTTATAGTAAAATTGATTATTATGGTTTTTGTTATAATTTGTAAAAAAATGTTGAATTGTATTTTGATTTATAGGGTTTTGGGGTATTGATTTATGTGGGGATAGGGATAGTAGTTGG
